# Supplementary material for: 7-Deacetyl­gedunin
Source: Acta Crystallogr Sect E Struct Rep Online. 2010 Dec 18;67(Pt 1):o158–9. doi: 10.1107/S1600536810052037 (PMC3050298; doi:10.1107/S1600536810052037)
Supplement: Supplementary file 1 [file e-67-0o158-sup1.cif]

##############################################################################
###                                                                        ###
###        Electronic paper (Acta Crystallographica Section E)             ###
###                                                                        ###
##############################################################################
#                                                                            #
# This CIF contains the data in a paper accepted for publication in Acta     #
# Crystallographica Section E. It conforms to the requirements of Notes      #
# for Authors for Section E, and has been peer reviewed under the auspices   #
# of the IUCr Commission on Journals.                                        #
#                                                                            #
# Full details of the Crystallographic Information File format               #
# are given in the paper "The Crystallographic Information File (CIF):       #
# a New Standard Archive File for Crystallography" by S. R. Hall, F. H.      #
# Allen and I. D. Brown [Acta Cryst. (1991), A47, 655-685].                  #
#                                                                            #
# The current version of the core CIF dictionary is obtainable from          #
# ftp://ftp.iucr.org/pub/cif_core.dic. The current version number is 2.4.    #
#                                                                            #
# Software is freely available for graphical display of the structure(s) in  #
# this CIF.  For information consult the CIF home page http://www.iucr.org/  #
# cif/home.html                                                              #
#                                                                            #
# This file may be used for bona fide research purposes within the           #
# scientific community so long as proper attribution is given to the journal # 
# article from which it was obtained.                                        #
#                                                                            #
##############################################################################
                                             
data_global
_journal_date_recd_electronic     2010-12-05
_journal_date_accepted     2010-12-11
_journal_name_full     'Acta Crystallographica, Section E'
_journal_year     2011
_journal_volume     67
_journal_issue      1
_journal_page_first     o158
_journal_page_last     o159
_journal_paper_category     QO
_journal_coeditor_code     CV5013
_publ_contact_author_name     'Khanitha Pudhom'
_publ_contact_author_address
;
Research Centre of Bioorganic Chemistry,
Department of Chemistry, Faculty of
 Science, Chulalongkorn University, Bangkok 10330,
Thailand
;
_publ_contact_author_email     'nongnuj.j@chula.ac.th'
_publ_contact_author_fax     '66-2-2187598'
_publ_contact_author_phone     '66-2-2187596'
_publ_section_title
;
7-Deacetylgedunin
;
loop_
    _publ_author_name
    _publ_author_footnote
    _publ_author_address
    'Ravangpai, Warin' .
;
Research Centre of Bioorganic Chemistry,
Department of Chemistry,
Faculty of Science, Chulalongkorn University, Bangkok 10330,
Thailand
;
    'Theerawattananond, Thapong' .
;
Research Centre of Bioorganic Chemistry,
Department of Chemistry,
Faculty of Science, Chulalongkorn University, Bangkok 10330,
Thailand
;
    'Pengpreecha, Somjai' .
;
Research Centre of Bioorganic Chemistry,
Department of Chemistry,
Faculty of Science, Chulalongkorn University, Bangkok 10330,
Thailand
;
    'Muangsin, Nongnuj' .
;
Research Centre of Bioorganic Chemistry,
Department of Chemistry,
Faculty of Science, Chulalongkorn University, Bangkok 10330,
Thailand
;
    'Pudhom, Khanitha' .
;
Research Centre of Bioorganic Chemistry and Center for Petroleum,
Petrochemicals and Advanced Materials,
Chulalongkorn University, Bangkok 10330, Thailand
;
data_I
_chemical_name_systematic
;
(1<i>S</i>,3a<i>S</i>,4a<i>R</i>,4b<i>S</i>,5<i>R</i>,6a<i>R</i>,10a<i>R</i>,
10b<i>R</i>,12a<i>S</i>)-1-(furan-3-yl)-5-hydroxy-4b,7,7,10a,12a-pentamethyl-
4b,5,6,6a,7,10a,10b,11,12,12a-decahydronaphtho[2,1-<i>f</i>]oxireno[2,3-
<i>d</i>]isochromene-3,8(1<i>H</i>,3a<i>H</i>)-dione
;
_chemical_formula_moiety     'C26 H32 O6'
_chemical_formula_sum     'C26 H32 O6'
_chemical_formula_iupac     'C26 H32 O6'
_chemical_formula_weight     440.52
_symmetry_cell_setting     orthorhombic
_symmetry_space_group_name_H-M     'P 21 21 21'
_symmetry_space_group_name_hall     'P 2ac 2ab'
loop_
    _symmetry_equiv_pos_as_xyz
    'x, y, z'
    '-x+1/2, -y, z+1/2'
    'x+1/2, -y+1/2, -z'
    '-x, y+1/2, -z+1/2'
_cell_length_a     12.3642(4)
_cell_length_b     12.8445(5)
_cell_length_c     43.5584(15)
_cell_angle_alpha     90
_cell_angle_beta     90
_cell_angle_gamma     90
_cell_volume     6917.6(4)
_cell_formula_units_Z     12
_cell_measurement_temperature     296(2)
_exptl_crystal_description     prism
_exptl_crystal_colour     'colourless'
_exptl_crystal_size_max     0.48
_exptl_crystal_size_mid     0.40
_exptl_crystal_size_min     0.20
_exptl_crystal_density_diffrn     1.269
_exptl_crystal_density_method     'not measured'
_exptl_crystal_F_000     2832
_exptl_absorpt_coefficient_mu     0.089
_exptl_absorpt_correction_type     none
_diffrn_ambient_temperature     296(2)
_diffrn_radiation_type     'Mo K\a'
_diffrn_radiation_wavelength     0.71073
_diffrn_radiation_source     'Mo K\a'
_diffrn_radiation_monochromator     graphite
_diffrn_measurement_device_type     'Bruker SMART APEXII CCD area-detector'
_diffrn_measurement_method     '\f and \w'
_diffrn_detector_area_resol_mean     ?
_diffrn_reflns_number     38709
_diffrn_reflns_av_R_equivalents     0.0585
_diffrn_reflns_av_sigmaI/netI     0.0557
_diffrn_reflns_theta_min     1.65
_diffrn_reflns_theta_max     28.29
_diffrn_reflns_theta_full     28.29
_diffrn_measured_fraction_theta_max     0.993
_diffrn_measured_fraction_theta_full     0.993
_diffrn_reflns_limit_h_min     -8
_diffrn_reflns_limit_h_max     16
_diffrn_reflns_limit_k_min     -17
_diffrn_reflns_limit_k_max     17
_diffrn_reflns_limit_l_min     -28
_diffrn_reflns_limit_l_max     58
_diffrn_standards_number     ?
_diffrn_standards_interval_count     ?
_diffrn_standards_interval_time     ?
_diffrn_standards_decay_%     ?
_refine_special_details
;
Refinement of <i>F</i>^2^ against ALL reflections. The weighted <i>R</i>-factor
<i>wR</i> and goodness of fit <i>S</i> are based on <i>F</i>^2^, conventional
<i>R</i>-factors <i>R</i> are based on <i>F</i>, with <i>F</i> set to zero for
negative <i>F</i>^2^. The threshold expression of <i>F</i>^2^ >
\s(<i>F</i>^2^) is used only for calculating <i>R</i>-factors(gt) <i>etc</i>.
and is not relevant to the choice of reflections for refinement.
<i>R</i>-factors based on <i>F</i>^2^ are statistically about twice as large
as those based on <i>F</i>, and <i>R</i>- factors based on ALL data will be
even larger.
;
_reflns_number_total     9382
_reflns_number_gt     6530
_reflns_threshold_expression     I>2sigma(I)
_refine_ls_structure_factor_coef     Fsqd
_refine_ls_matrix_type     full
_refine_ls_R_factor_gt     0.0677
_refine_ls_wR_factor_ref     0.2115
_refine_ls_goodness_of_fit_ref     0.986
_refine_ls_restrained_S_all     0.986
_refine_ls_number_reflns     9382
_refine_ls_number_parameters     891
_refine_ls_number_restraints     0
_refine_ls_hydrogen_treatment     mixed
_refine_ls_weighting_scheme     calc
_refine_ls_weighting_details
         'calc w=1/[\s^2^(Fo^2^)+(0.1415P)^2^+0.6215P] where P=(Fo^2^+2Fc^2^)/3'
_refine_ls_shift/su_max     0.011
_refine_diff_density_max     0.413
_refine_diff_density_min     -0.399
_refine_ls_extinction_method     'SHELXL97 (Sheldrick, 2008)'
_refine_ls_extinction_coef     0.0120(11)
_refine_ls_extinction_expression
                                    Fc^*^=kFc[1+0.001xFc^2^\l^3^/sin(2\q)]^-1/4^
_refine_ls_abs_structure_details     ?
_refine_ls_abs_structure_Flack     ?
loop_
    _atom_type_symbol
    _atom_type_description
    _atom_type_scat_dispersion_real
    _atom_type_scat_dispersion_imag
    _atom_type_scat_source
    C C 0.0033 0.0016 'International Tables Vol C Tables 4.2.6.8 and 6.1.1.4'
    H H 0 0 'International Tables Vol C Tables 4.2.6.8 and 6.1.1.4'
    O O 0.0106 0.006 'International Tables Vol C Tables 4.2.6.8 and 6.1.1.4'
_computing_data_collection     'APEX2 (Bruker, 2008)'
_computing_cell_refinement     'SAINT (Bruker, 2008)'
_computing_data_reduction     'SAINT (Bruker, 2008)'
_computing_structure_solution     'SHELXS97 (Sheldrick, 2008)'
_computing_structure_refinement     'SHELXL97 (Sheldrick, 2008)'
_computing_molecular_graphics     'ORTEP-3 (Farrugia, 1997)'
_computing_publication_material     'publCIF (Westrip, 2010)'
loop_
    _atom_site_type_symbol
    _atom_site_label
    _atom_site_fract_x
    _atom_site_fract_y
    _atom_site_fract_z
    _atom_site_U_iso_or_equiv
    _atom_site_adp_type
    _atom_site_calc_flag
    _atom_site_refinement_flags
    _atom_site_occupancy
    _atom_site_disorder_assembly
    _atom_site_disorder_group
    C C1 0.2329(5) 0.3351(4) 0.79409(14) 0.0681(15) Uani d . 1 . .
    H H1 0.2783 0.2887 0.784 0.082 Uiso calc R 1 . .
    C C2 0.1516(6) 0.2994(4) 0.81028(17) 0.0771(17) Uani d . 1 . .
    H H2 0.1417 0.2277 0.8114 0.092 Uiso calc R 1 . .
    C C3 0.0755(5) 0.3666(4) 0.82667(12) 0.0584(12) Uani d . 1 . .
    C C4 0.1132(4) 0.4728(4) 0.83638(10) 0.0506(11) Uani d . 1 . .
    C C5 0.2300(4) 0.4960(3) 0.82397(9) 0.0428(9) Uani d . 1 . .
    H H5 0.279 0.4592 0.838 0.051 Uiso calc R 1 . .
    C C6 0.2623(4) 0.6099(3) 0.82612(10) 0.0452(9) Uani d . 1 . .
    H H6A 0.2441 0.6363 0.8463 0.054 Uiso calc R 1 . .
    H H6B 0.2219 0.6498 0.8111 0.054 Uiso calc R 1 . .
    C C7 0.3837(4) 0.6246(3) 0.82045(9) 0.0442(9) Uani d . 1 . .
    H H7 0.4011 0.6989 0.8217 0.053 Uiso calc R 1 . .
    C C8 0.4174(4) 0.5835(3) 0.78881(9) 0.0399(9) Uani d . 1 . .
    C C9 0.3780(4) 0.4687(3) 0.78542(9) 0.0406(9) Uani d . 1 . .
    H H9 0.4156 0.4304 0.8017 0.049 Uiso calc R 1 . .
    C C10 0.2539(4) 0.4503(3) 0.79171(10) 0.0447(10) Uani d . 1 . .
    C C11 0.4186(5) 0.4204(4) 0.75536(10) 0.0572(12) Uani d . 1 . .
    H H11A 0.4168 0.3452 0.7574 0.069 Uiso calc R 1 . .
    H H11B 0.3687 0.4391 0.7391 0.069 Uiso calc R 1 . .
    C C12 0.5328(4) 0.4528(4) 0.74565(9) 0.0493(11) Uani d . 1 . .
    H H12A 0.5275 0.5078 0.7305 0.059 Uiso calc R 1 . .
    H H12B 0.5683 0.3939 0.7361 0.059 Uiso calc R 1 . .
    C C13 0.6023(4) 0.4911(3) 0.77253(9) 0.0418(9) Uani d . 1 . .
    C C14 0.5430(4) 0.5869(3) 0.78525(9) 0.0416(9) Uani d . 1 . .
    C C15 0.6123(4) 0.6585(4) 0.80297(12) 0.0543(11) Uani d . 1 . .
    H H15 0.5781 0.6984 0.8195 0.065 Uiso calc R 1 . .
    C C16 0.7301(4) 0.6339(4) 0.80624(12) 0.0576(12) Uani d . 1 . .
    C C17 0.7122(4) 0.5284(4) 0.76025(10) 0.0522(11) Uani d . 1 . .
    H H17 0.6994 0.5809 0.7443 0.063 Uiso calc R 1 . .
    C C18 0.6207(4) 0.4083(4) 0.79754(10) 0.0511(11) Uani d . 1 . .
    H H18A 0.6939 0.4128 0.8048 0.077 Uiso calc R 1 . .
    H H18B 0.6081 0.3403 0.7891 0.077 Uiso calc R 1 . .
    H H18C 0.5717 0.4203 0.8143 0.077 Uiso calc R 1 . .
    C C19 0.1780(5) 0.4887(5) 0.76595(11) 0.0638(14) Uani d . 1 . .
    H H19A 0.2011 0.4602 0.7467 0.096 Uiso calc R 1 . .
    H H19B 0.1804 0.5634 0.765 0.096 Uiso calc R 1 . .
    H H19C 0.1054 0.4666 0.7702 0.096 Uiso calc R 1 . .
    C C20 0.7835(4) 0.4456(5) 0.74728(12) 0.0619(14) Uani d . 1 . .
    C C21 0.7901(5) 0.4192(6) 0.71699(13) 0.0825(19) Uani d . 1 . .
    H H21 0.7509 0.4507 0.7013 0.099 Uiso calc R 1 . .
    C C22 0.8579(5) 0.3800(5) 0.76247(14) 0.0716(16) Uani d . 1 . .
    H H22 0.8724 0.3793 0.7834 0.086 Uiso calc R 1 . .
    C C23 0.9039(5) 0.3185(6) 0.7410(2) 0.089(2) Uani d . 1 . .
    H H23 0.9566 0.2686 0.745 0.107 Uiso calc R 1 . .
    C C28 0.1188(5) 0.4697(6) 0.87202(12) 0.0689(15) Uani d . 1 . .
    H H28A 0.1419 0.5362 0.8796 0.103 Uiso calc R 1 . .
    H H28B 0.1694 0.4172 0.8783 0.103 Uiso calc R 1 . .
    H H28C 0.0486 0.4536 0.8801 0.103 Uiso calc R 1 . .
    C C29 0.0279(4) 0.5528(4) 0.82682(13) 0.0620(13) Uani d . 1 . .
    H H29A 0.0509 0.6211 0.833 0.093 Uiso calc R 1 . .
    H H29B -0.0397 0.5365 0.8365 0.093 Uiso calc R 1 . .
    H H29C 0.0192 0.5512 0.8049 0.093 Uiso calc R 1 . .
    C C30 0.3711(5) 0.6552(4) 0.76355(11) 0.0583(12) Uani d . 1 . .
    H H30A 0.3921 0.6293 0.7438 0.087 Uiso calc R 1 . .
    H H30B 0.3988 0.7244 0.7662 0.087 Uiso calc R 1 . .
    H H30C 0.2936 0.6564 0.765 0.087 Uiso calc R 1 . .
    O O1 0.7827(3) 0.6660(3) 0.82751(10) 0.0790(12) Uani d . 1 . .
    O O2 0.7768(3) 0.5761(3) 0.78487(8) 0.0626(9) Uani d . 1 . .
    O O3 0.5820(3) 0.6830(3) 0.77226(9) 0.0639(9) Uani d . 1 . .
    O O4 0.4456(3) 0.5692(3) 0.84286(7) 0.0515(8) Uani d . 1 . .
    H H4O 0.417(4) 0.585(4) 0.8589(11) 0.036(11) Uiso d . 1 . .
    O O5 -0.0150(3) 0.3360(4) 0.83266(11) 0.0803(12) Uani d . 1 . .
    O O6 0.8623(4) 0.3401(5) 0.71286(12) 0.0992(16) Uani d . 1 . .
    C C1A 0.9781(4) 1.0580(5) 0.92122(11) 0.0641(15) Uani d . 1 . .
    H H1A 0.9379 1.1107 0.9304 0.077 Uiso calc R 1 . .
    C C2A 1.0459(5) 1.0028(5) 0.93859(11) 0.0684(16) Uani d . 1 . .
    H H2A 1.0496 1.017 0.9595 0.082 Uiso calc R 1 . .
    C C3A 1.1140(4) 0.9214(4) 0.92606(10) 0.0503(10) Uani d . 1 . .
    C C4A 1.0875(4) 0.8730(4) 0.89477(10) 0.0484(10) Uani d . 1 . .
    C C5A 0.9809(4) 0.9208(3) 0.88216(8) 0.0419(9) Uani d . 1 . .
    H H5A 0.9239 0.8878 0.8944 0.05 Uiso calc R 1 . .
    C C6A 0.9539(4) 0.8910(4) 0.84898(9) 0.0518(11) Uani d . 1 . .
    H H6A1 0.9997 0.9301 0.8351 0.062 Uiso calc R 1 . .
    H H6A2 0.9684 0.8175 0.8459 0.062 Uiso calc R 1 . .
    C C7A 0.8359(4) 0.9135(3) 0.84180(8) 0.0436(10) Uani d . 1 . .
    H H7A 0.8217 0.894 0.8204 0.052 Uiso calc R 1 . .
    C C8A 0.8068(4) 1.0282(3) 0.84607(8) 0.0404(9) Uani d . 1 . .
    C C9A 0.8434(4) 1.0640(3) 0.87876(9) 0.0400(9) Uani d . 1 . .
    H H9A 0.794(2) 1.017(2) 0.8948(7) 0.048 Uiso calc R 1 . .
    C C10A 0.9641(4) 1.0386(3) 0.88735(9) 0.0437(9) Uani d . 1 . .
    C C11A 0.8101(4) 1.1775(4) 0.88503(13) 0.0551(12) Uani d . 1 . .
    H H11C 0.8621 1.2234 0.8753 0.066 Uiso calc R 1 . .
    H H11D 0.8134 1.19 0.907 0.066 Uiso calc R 1 . .
    C C12A 0.6951(4) 1.2064(4) 0.87344(13) 0.0535(12) Uani d . 1 . .
    H H12C 0.6599 1.25 0.8886 0.064 Uiso calc R 1 . .
    H H12D 0.7014 1.2464 0.8546 0.064 Uiso calc R 1 . .
    C C13A 0.6247(4) 1.1109(3) 0.86738(9) 0.0439(9) Uani d . 1 . .
    C C14A 0.6823(4) 1.0445(3) 0.84370(8) 0.0432(9) Uani d . 1 . .
    C C15A 0.6110(4) 0.9696(4) 0.82740(10) 0.0546(12) Uani d . 1 . .
    H H15A 0.6435 0.9043 0.8203 0.066 Uiso calc R 1 . .
    C C16A 0.4943(4) 0.9683(4) 0.83523(10) 0.0568(12) Uani d . 1 . .
    C C17A 0.5149(4) 1.1464(4) 0.85369(12) 0.0580(12) Uani d . 1 . .
    H H17A 0.5292 1.1868 0.835 0.07 Uiso calc R 1 . .
    C C18A 0.5998(4) 1.0475(4) 0.89699(9) 0.0497(10) Uani d . 1 . .
    H H18D 0.5233 1.036 0.8985 0.075 Uiso calc R 1 . .
    H H18E 0.6244 1.0856 0.9146 0.075 Uiso calc R 1 . .
    H H18F 0.6365 0.9816 0.8961 0.075 Uiso calc R 1 . .
    C C19A 1.0486(4) 1.1073(4) 0.87135(16) 0.0673(14) Uani d . 1 . .
    H H19D 1.0236 1.178 0.8709 0.101 Uiso calc R 1 . .
    H H19E 1.0595 1.083 0.8507 0.101 Uiso calc R 1 . .
    H H19F 1.1157 1.1038 0.8824 0.101 Uiso calc R 1 . .
    C C20A 0.4448(4) 1.2091(4) 0.87418(14) 0.0638(14) Uani d . 1 . .
    C C21A 0.4463(6) 1.3170(5) 0.87942(19) 0.087(2) Uani d . 1 . .
    H H21A 0.4932 1.3637 0.87 0.105 Uiso calc R 1 . .
    C C23A 0.3716(5) 1.3422(5) 0.8996(2) 0.084(2) Uani d . 1 . .
    H H23A 0.3582 1.4089 0.907 0.101 Uiso calc R 1 . .
    C C22A 0.3633(6) 1.1741(6) 0.8930(2) 0.098(2) Uani d . 1 . .
    H H22A 0.3425 1.1049 0.8952 0.118 Uiso calc R 1 . .
    C C28A 1.1867(5) 0.8851(6) 0.87352(14) 0.0790(18) Uani d . 1 . .
    H H28D 1.1988 0.9575 0.8694 0.118 Uiso calc R 1 . .
    H H28E 1.1736 0.849 0.8546 0.118 Uiso calc R 1 . .
    H H28F 1.2493 0.8561 0.8834 0.118 Uiso calc R 1 . .
    C C29A 1.0675(5) 0.7570(4) 0.90139(12) 0.0665(14) Uani d . 1 . .
    H H29D 1.1319 0.7265 0.9098 0.1 Uiso calc R 1 . .
    H H29E 1.0488 0.7219 0.8827 0.1 Uiso calc R 1 . .
    H H29F 1.0093 0.75 0.9158 0.1 Uiso calc R 1 . .
    C C30A 0.8591(5) 1.0937(4) 0.82029(11) 0.0625(13) Uani d . 1 . .
    H H30D 0.9363 1.0858 0.821 0.094 Uiso calc R 1 . .
    H H30E 0.8407 1.1657 0.8231 0.094 Uiso calc R 1 . .
    H H30F 0.8329 1.0704 0.8007 0.094 Uiso calc R 1 . .
    O O1A 0.4394(4) 0.8906(3) 0.83252(10) 0.0811(12) Uani d . 1 . .
    O O2A 0.4484(3) 1.0553(3) 0.84539(9) 0.0640(9) Uani d . 1 . .
    O O3A 0.6444(3) 1.0643(3) 0.81249(7) 0.0626(10) Uani d . 1 . .
    O O4A 0.7686(3) 0.8530(3) 0.86112(7) 0.0523(8) Uani d . 1 . .
    H H4OA 0.777(5) 0.782(5) 0.8515(13) 0.065(16) Uiso d . 1 . .
    O O5A 1.1935(3) 0.8921(4) 0.94055(9) 0.0722(11) Uani d . 1 . .
    O O6A 0.3180(4) 1.2554(5) 0.90785(18) 0.120(2) Uani d . 1 . .
    C C1B 0.7433(4) 1.0404(5) 0.97920(15) 0.0711(17) Uani d . 1 . .
    H H1B 0.7981 0.9999 0.9708 0.085 Uiso calc R 1 . .
    C C2B 0.7529(4) 1.1433(5) 0.97816(15) 0.0710(16) Uani d . 1 . .
    H H2B 0.8131 1.1721 0.9685 0.085 Uiso calc R 1 . .
    C C3B 0.6718(5) 1.2134(4) 0.99168(12) 0.0594(13) Uani d . 1 . .
    C C4B 0.5592(4) 1.1725(4) 0.99750(11) 0.0520(11) Uani d . 1 . .
    C C5B 0.5477(3) 1.0577(3) 0.98712(9) 0.0402(9) Uani d . 1 . .
    H H5B 0.5434 1.0615 0.9647 0.048 Uiso calc R 1 . .
    C C6B 0.4429(3) 1.0062(4) 0.99666(9) 0.0442(9) Uani d . 1 . .
    H H6B1 0.3829 1.053 0.9927 0.053 Uiso calc R 1 . .
    H H6B2 0.4447 0.9914 1.0185 0.053 Uiso calc R 1 . .
    C C7B 0.4263(3) 0.9037(3) 0.97855(8) 0.0365(8) Uani d . 1 . .
    H H7B 0.3584 0.8712 0.985 0.044 Uiso calc R 1 . .
    C C8B 0.5194(3) 0.8268(3) 0.98340(8) 0.0347(8) Uani d . 1 . .
    C C9B 0.6275(3) 0.8821(3) 0.97583(9) 0.0392(9) Uani d . 1 . .
    H H9B 0.6216 0.902 0.9542 0.047 Uiso calc R 1 . .
    C C10B 0.6472(3) 0.9864(4) 0.99346(10) 0.0468(10) Uani d . 1 . .
    C C11B 0.7244(3) 0.8066(4) 0.97729(12) 0.0528(12) Uani d . 1 . .
    H H11E 0.7814 0.8336 0.9642 0.063 Uiso calc R 1 . .
    H H11F 0.7519 0.8061 0.9982 0.063 Uiso calc R 1 . .
    C C12B 0.7007(4) 0.6938(4) 0.96770(11) 0.0480(10) Uani d . 1 . .
    H H12E 0.7648 0.664 0.9583 0.058 Uiso calc R 1 . .
    H H12F 0.6835 0.653 0.9858 0.058 Uiso calc R 1 . .
    C C13B 0.6063(3) 0.6881(3) 0.94497(8) 0.0350(8) Uani d . 1 . .
    C C14B 0.5059(3) 0.7298(3) 0.96164(8) 0.0333(8) Uani d . 1 . .
    C C15B 0.4036(3) 0.7000(4) 0.94751(9) 0.0411(9) Uani d . 1 . .
    H H15B 0.3432 0.7492 0.9491 0.049 Uiso calc R 1 . .
    C C16B 0.4068(3) 0.6311(4) 0.91999(9) 0.0454(10) Uani d . 1 . .
    C C17B 0.5830(3) 0.5723(3) 0.93720(9) 0.0386(8) Uani d . 1 . .
    H H17B 0.5662 0.5354 0.9563 0.046 Uiso calc R 1 . .
    C C18B 0.6283(4) 0.7494(4) 0.91519(9) 0.0459(10) Uani d . 1 . .
    H H18G 0.622 0.8226 0.9192 0.069 Uiso calc R 1 . .
    H H18H 0.5766 0.7295 0.8998 0.069 Uiso calc R 1 . .
    H H18I 0.7 0.7341 0.908 0.069 Uiso calc R 1 . .
    C C19B 0.6749(5) 0.9765(5) 1.02792(12) 0.0696(16) Uani d . 1 . .
    H H19G 0.7261 0.9211 1.0308 0.104 Uiso calc R 1 . .
    H H19H 0.6103 0.9615 1.0393 0.104 Uiso calc R 1 . .
    H H19I 0.7056 1.0407 1.0351 0.104 Uiso calc R 1 . .
    C C20B 0.6723(4) 0.5152(4) 0.92109(10) 0.0460(10) Uani d . 1 . .
    C C21B 0.7413(5) 0.4496(4) 0.93466(14) 0.0652(14) Uani d . 1 . .
    H H21B 0.7393 0.4309 0.9553 0.078 Uiso calc R 1 . .
    C C22B 0.7025(5) 0.5200(4) 0.88938(13) 0.0629(13) Uani d . 1 . .
    H H22B 0.669 0.5584 0.874 0.076 Uiso calc R 1 . .
    C C23B 0.7888(5) 0.4578(5) 0.88646(18) 0.0765(18) Uani d . 1 . .
    H H23B 0.8256 0.4465 0.8681 0.092 Uiso calc R 1 . .
    C C28B 0.4850(5) 1.2395(5) 0.97733(15) 0.0708(15) Uani d . 1 . .
    H H28G 0.4947 1.3116 0.9825 0.106 Uiso calc R 1 . .
    H H28H 0.4111 1.22 0.9808 0.106 Uiso calc R 1 . .
    H H28I 0.5029 1.2288 0.9561 0.106 Uiso calc R 1 . .
    C C29B 0.5307(5) 1.1919(5) 1.03137(13) 0.0689(15) Uani d . 1 . .
    H H29G 0.5812 1.1556 1.0443 0.103 Uiso calc R 1 . .
    H H29H 0.4589 1.1671 1.0354 0.103 Uiso calc R 1 . .
    H H29I 0.5343 1.2652 1.0356 0.103 Uiso calc R 1 . .
    C C30B 0.5157(4) 0.7846(4) 1.01660(9) 0.0479(10) Uani d . 1 . .
    H H30G 0.5132 0.8419 1.0307 0.072 Uiso calc R 1 . .
    H H30H 0.5791 0.7436 1.0205 0.072 Uiso calc R 1 . .
    H H30I 0.4524 0.7422 1.0192 0.072 Uiso calc R 1 . .
    O O1B 0.3378(3) 0.6324(3) 0.90038(8) 0.0638(10) Uani d . 1 . .
    O O2B 0.4888(2) 0.5657(3) 0.91689(6) 0.0472(7) Uani d . 1 . .
    O O3B 0.4382(2) 0.6494(3) 0.97506(6) 0.0473(7) Uani d . 1 . .
    O O4B 0.4197(3) 0.9291(3) 0.94662(6) 0.0457(7) Uani d . 1 . .
    H H4OB 0.356(6) 0.926(5) 0.9378(14) 0.077(19) Uiso d . 1 . .
    O O5B 0.6974(4) 1.3024(3) 0.99746(13) 0.0910(15) Uani d . 1 . .
    O O6B 0.8156(4) 0.4137(4) 0.91363(13) 0.0871(14) Uani d . 1 . .
loop_
    _atom_site_aniso_label
    _atom_site_aniso_U_11
    _atom_site_aniso_U_22
    _atom_site_aniso_U_33
    _atom_site_aniso_U_12
    _atom_site_aniso_U_13
    _atom_site_aniso_U_23
    C1 0.074(4) 0.042(3) 0.088(4) -0.019(3) 0.016(3) -0.017(3)
    C2 0.079(4) 0.042(3) 0.110(5) -0.013(3) 0.013(4) -0.008(3)
    C3 0.060(3) 0.050(3) 0.065(3) -0.008(2) 0.000(2) 0.010(2)
    C4 0.041(2) 0.060(3) 0.050(2) 0.000(2) -0.0023(18) 0.004(2)
    C5 0.043(2) 0.042(2) 0.0444(19) 0.0048(19) -0.0045(17) 0.0015(17)
    C6 0.046(2) 0.039(2) 0.050(2) 0.0038(19) -0.0041(18) -0.0074(18)
    C7 0.047(2) 0.036(2) 0.050(2) -0.0022(19) -0.0042(18) -0.0123(18)
    C8 0.053(2) 0.0269(18) 0.0400(18) -0.0009(18) -0.0020(17) -0.0012(15)
    C9 0.052(2) 0.0325(19) 0.0377(17) -0.0053(19) -0.0003(17) -0.0038(16)
    C10 0.047(2) 0.037(2) 0.050(2) -0.0079(19) -0.0040(19) -0.0059(18)
    C11 0.078(3) 0.048(3) 0.045(2) -0.010(3) 0.005(2) -0.017(2)
    C12 0.068(3) 0.044(2) 0.0367(18) 0.001(2) 0.0045(19) -0.0073(18)
    C13 0.050(2) 0.035(2) 0.0405(18) 0.0029(18) 0.0060(17) -0.0026(16)
    C14 0.055(2) 0.0248(18) 0.0446(19) -0.0062(18) 0.0041(18) 0.0028(16)
    C15 0.056(3) 0.038(2) 0.069(3) -0.008(2) 0.011(2) -0.011(2)
    C16 0.057(3) 0.044(3) 0.072(3) -0.012(2) 0.007(2) -0.019(2)
    C17 0.058(3) 0.052(3) 0.047(2) -0.007(2) 0.010(2) -0.003(2)
    C18 0.060(3) 0.043(2) 0.050(2) 0.004(2) 0.006(2) 0.0024(19)
    C19 0.058(3) 0.077(4) 0.056(3) -0.004(3) -0.017(2) -0.006(3)
    C20 0.053(3) 0.068(3) 0.065(3) -0.008(3) 0.015(2) -0.021(3)
    C21 0.072(4) 0.113(5) 0.062(3) 0.006(4) 0.021(3) -0.015(3)
    C22 0.051(3) 0.088(4) 0.075(3) 0.002(3) 0.002(3) -0.031(3)
    C23 0.060(4) 0.079(4) 0.128(6) 0.006(3) 0.011(4) -0.041(4)
    C28 0.053(3) 0.096(4) 0.058(3) 0.002(3) 0.005(2) 0.004(3)
    C29 0.051(3) 0.060(3) 0.076(3) 0.006(2) -0.006(2) 0.002(3)
    C30 0.073(3) 0.045(3) 0.056(2) -0.001(2) -0.008(2) 0.017(2)
    O1 0.069(2) 0.071(3) 0.097(3) -0.009(2) -0.004(2) -0.045(2)
    O2 0.059(2) 0.057(2) 0.072(2) -0.0079(18) 0.0111(17) -0.0232(18)
    O3 0.072(2) 0.0352(16) 0.085(2) -0.0049(17) 0.014(2) 0.0123(17)
    O4 0.0522(18) 0.064(2) 0.0378(14) 0.0053(17) -0.0031(14) -0.0063(14)
    O5 0.054(2) 0.076(3) 0.111(3) -0.017(2) 0.005(2) 0.015(2)
    O6 0.076(3) 0.116(4) 0.105(3) 0.001(3) 0.030(3) -0.053(3)
    C1A 0.061(3) 0.071(3) 0.060(3) 0.027(3) -0.024(2) -0.035(3)
    C2A 0.061(3) 0.093(4) 0.051(2) 0.018(3) -0.019(2) -0.024(3)
    C3A 0.038(2) 0.058(3) 0.055(2) 0.004(2) -0.0024(19) 0.003(2)
    C4A 0.044(2) 0.055(3) 0.046(2) 0.008(2) 0.0047(18) -0.0039(19)
    C5A 0.047(2) 0.042(2) 0.0365(17) 0.0058(19) 0.0088(16) -0.0001(17)
    C6A 0.064(3) 0.051(3) 0.0400(19) -0.002(2) 0.010(2) -0.0117(19)
    C7A 0.059(3) 0.041(2) 0.0299(16) -0.010(2) 0.0030(17) -0.0076(16)
    C8A 0.051(2) 0.036(2) 0.0345(17) -0.0064(19) -0.0046(16) 0.0021(16)
    C9A 0.046(2) 0.035(2) 0.0393(17) -0.0017(18) -0.0075(16) -0.0063(16)
    C10A 0.044(2) 0.039(2) 0.048(2) 0.0009(19) -0.0101(18) -0.0073(18)
    C11A 0.049(3) 0.036(2) 0.080(3) 0.002(2) -0.021(2) -0.016(2)
    C12A 0.046(2) 0.034(2) 0.081(3) -0.0051(19) -0.022(2) 0.001(2)
    C13A 0.050(2) 0.035(2) 0.046(2) -0.0054(19) -0.0137(18) 0.0014(17)
    C14A 0.054(2) 0.042(2) 0.0339(16) -0.011(2) -0.0125(17) 0.0047(17)
    C15A 0.064(3) 0.059(3) 0.0413(19) -0.008(3) -0.013(2) -0.009(2)
    C16A 0.062(3) 0.058(3) 0.050(2) -0.015(3) -0.016(2) -0.005(2)
    C17A 0.051(3) 0.057(3) 0.066(3) -0.011(2) -0.024(2) 0.009(2)
    C18A 0.052(3) 0.052(3) 0.045(2) 0.002(2) -0.0010(18) 0.0026(19)
    C19A 0.043(3) 0.054(3) 0.105(4) -0.007(2) -0.004(3) 0.014(3)
    C20A 0.048(3) 0.052(3) 0.092(4) 0.002(2) -0.023(3) 0.004(3)
    C21A 0.087(5) 0.052(3) 0.123(5) 0.009(3) -0.018(4) 0.003(4)
    C23A 0.052(3) 0.052(3) 0.148(6) 0.011(3) -0.009(4) -0.025(4)
    C22A 0.065(4) 0.071(4) 0.158(7) 0.001(4) 0.002(4) -0.023(5)
    C28A 0.062(3) 0.102(5) 0.073(3) 0.018(3) 0.029(3) -0.001(3)
    C29A 0.085(4) 0.057(3) 0.058(3) 0.022(3) -0.007(3) 0.001(2)
    C30A 0.069(3) 0.064(3) 0.055(2) -0.015(3) -0.004(2) 0.022(2)
    O1A 0.081(3) 0.069(2) 0.093(3) -0.033(2) -0.008(2) -0.018(2)
    O2A 0.054(2) 0.061(2) 0.077(2) -0.0121(18) -0.0223(17) -0.0044(19)
    O3A 0.069(2) 0.081(2) 0.0379(14) -0.018(2) -0.0184(15) 0.0142(16)
    O4A 0.070(2) 0.0401(17) 0.0472(15) -0.0099(16) 0.0113(15) -0.0050(13)
    O5A 0.0462(19) 0.086(3) 0.085(2) 0.016(2) -0.0177(17) -0.009(2)
    O6A 0.063(3) 0.117(5) 0.181(6) 0.025(3) -0.001(3) -0.018(4)
    C1B 0.035(2) 0.073(4) 0.105(4) -0.011(2) 0.007(3) -0.051(3)
    C2B 0.050(3) 0.063(3) 0.100(4) -0.022(3) 0.020(3) -0.031(3)
    C3B 0.062(3) 0.048(3) 0.068(3) -0.012(2) -0.003(2) -0.014(2)
    C4B 0.053(3) 0.044(2) 0.058(2) 0.000(2) 0.003(2) -0.015(2)
    C5B 0.0341(19) 0.044(2) 0.0422(18) 0.0002(18) 0.0031(15) -0.0108(17)
    C6B 0.035(2) 0.051(2) 0.046(2) 0.0056(19) 0.0036(17) -0.0070(18)
    C7B 0.0296(18) 0.046(2) 0.0343(16) 0.0013(17) 0.0038(15) 0.0006(16)
    C8B 0.0290(17) 0.046(2) 0.0292(15) -0.0020(16) -0.0021(14) -0.0074(15)
    C9B 0.0282(17) 0.045(2) 0.0444(18) 0.0021(17) -0.0055(15) -0.0149(18)
    C10B 0.033(2) 0.050(3) 0.057(2) 0.0032(19) -0.0057(17) -0.023(2)
    C11B 0.0281(19) 0.056(3) 0.075(3) 0.010(2) -0.011(2) -0.024(2)
    C12B 0.039(2) 0.051(3) 0.054(2) 0.007(2) -0.0103(18) -0.013(2)
    C13B 0.0284(17) 0.038(2) 0.0386(17) -0.0045(16) 0.0020(14) -0.0044(16)
    C14B 0.0284(17) 0.038(2) 0.0334(16) -0.0021(16) 0.0004(14) 0.0020(15)
    C15B 0.0327(19) 0.051(2) 0.0394(18) -0.0051(18) -0.0015(15) -0.0071(17)
    C16B 0.037(2) 0.053(3) 0.046(2) -0.008(2) 0.0029(17) -0.0072(19)
    C17B 0.0346(19) 0.039(2) 0.0421(18) -0.0014(18) -0.0008(15) -0.0022(16)
    C18B 0.049(2) 0.045(2) 0.0429(19) -0.005(2) 0.0096(18) -0.0012(18)
    C19B 0.057(3) 0.077(4) 0.075(3) 0.016(3) -0.030(3) -0.032(3)
    C20B 0.043(2) 0.039(2) 0.057(2) -0.0009(19) 0.0005(19) -0.0065(19)
    C21B 0.065(3) 0.054(3) 0.077(3) 0.022(3) -0.009(3) -0.017(3)
    C22B 0.065(3) 0.049(3) 0.074(3) 0.009(3) 0.019(3) -0.007(2)
    C23B 0.063(4) 0.057(3) 0.109(5) -0.002(3) 0.029(3) -0.022(3)
    C28B 0.073(4) 0.051(3) 0.089(4) 0.013(3) -0.005(3) -0.002(3)
    C29B 0.079(4) 0.057(3) 0.071(3) -0.004(3) 0.017(3) -0.028(3)
    C30B 0.054(3) 0.057(3) 0.0322(17) 0.004(2) -0.0059(18) -0.0030(17)
    O1B 0.0500(19) 0.083(3) 0.0583(18) 0.0103(19) -0.0159(16) -0.0279(18)
    O2B 0.0402(15) 0.0530(18) 0.0485(14) -0.0010(14) -0.0024(12) -0.0141(13)
    O3B 0.0439(16) 0.0572(18) 0.0407(13) -0.0134(15) 0.0060(12) -0.0001(13)
    O4B 0.0355(15) 0.0604(19) 0.0412(13) 0.0014(15) -0.0048(12) 0.0041(13)
    O5B 0.076(3) 0.055(2) 0.141(4) -0.016(2) 0.018(3) -0.026(3)
    O6B 0.063(2) 0.066(3) 0.133(4) 0.020(2) 0.000(3) -0.032(3)
_geom_special_details
;
All e.s.d.'s (except the e.s.d. in the dihedral angle between two l.s. planes)
are estimated using the full covariance matrix. The cell e.s.d.'s are taken
into account individually in the estimation of e.s.d.'s in distances, angles
and torsion angles; correlations between e.s.d.'s in cell parameters are only
used when they are defined by crystal symmetry. An approximate (isotropic)
treatment of cell e.s.d.'s is used for estimating e.s.d.'s involving l.s.
planes.
;
loop_
    _geom_bond_atom_site_label_1
    _geom_bond_atom_site_label_2
    _geom_bond_site_symmetry_2
    _geom_bond_distance
    _geom_bond_publ_flag
    C1 C2 . 1.312(9) ?
    C1 C10 . 1.505(7) ?
    C1 H1 . 0.93 ?
    C2 C3 . 1.462(9) ?
    C2 H2 . 0.93 ?
    C3 O5 . 1.215(7) ?
    C3 C4 . 1.503(7) ?
    C4 C29 . 1.530(7) ?
    C4 C28 . 1.555(7) ?
    C4 C5 . 1.570(6) ?
    C5 C6 . 1.520(6) ?
    C5 C10 . 1.552(6) ?
    C5 H5 . 0.98 ?
    C6 C7 . 1.532(7) ?
    C6 H6A . 0.97 ?
    C6 H6B . 0.97 ?
    C7 O4 . 1.431(5) ?
    C7 C8 . 1.534(6) ?
    C7 H7 . 0.98 ?
    C8 C30 . 1.545(6) ?
    C8 C9 . 1.559(6) ?
    C8 C14 . 1.562(7) ?
    C9 C11 . 1.533(6) ?
    C9 C10 . 1.577(7) ?
    C9 H9 . 0.98 ?
    C10 C19 . 1.544(7) ?
    C11 C12 . 1.532(7) ?
    C11 H11A . 0.97 ?
    C11 H11B . 0.97 ?
    C12 C13 . 1.533(6) ?
    C12 H12A . 0.97 ?
    C12 H12B . 0.97 ?
    C13 C14 . 1.537(6) ?
    C13 C17 . 1.538(6) ?
    C13 C18 . 1.539(6) ?
    C14 O3 . 1.441(5) ?
    C14 C15 . 1.474(7) ?
    C15 O3 . 1.424(7) ?
    C15 C16 . 1.497(8) ?
    C15 H15 . 0.98 ?
    C16 O1 . 1.204(6) ?
    C16 O2 . 1.323(6) ?
    C17 O2 . 1.471(6) ?
    C17 C20 . 1.493(7) ?
    C17 H17 . 0.98 ?
    C18 H18A . 0.96 ?
    C18 H18B . 0.96 ?
    C18 H18C . 0.96 ?
    C19 H19A . 0.96 ?
    C19 H19B . 0.96 ?
    C19 H19C . 0.96 ?
    C20 C21 . 1.365(7) ?
    C20 C22 . 1.412(9) ?
    C21 O6 . 1.363(9) ?
    C21 H21 . 0.93 ?
    C22 C23 . 1.349(9) ?
    C22 H22 . 0.93 ?
    C23 O6 . 1.359(10) ?
    C23 H23 . 0.93 ?
    C28 H28A . 0.96 ?
    C28 H28B . 0.96 ?
    C28 H28C . 0.96 ?
    C29 H29A . 0.96 ?
    C29 H29B . 0.96 ?
    C29 H29C . 0.96 ?
    C30 H30A . 0.96 ?
    C30 H30B . 0.96 ?
    C30 H30C . 0.96 ?
    O4 H4O . 0.81(5) ?
    C1A C2A . 1.333(7) ?
    C1A C10A . 1.506(6) ?
    C1A H1A . 0.93 ?
    C2A C3A . 1.449(7) ?
    C2A H2A . 0.93 ?
    C3A O5A . 1.227(6) ?
    C3A C4A . 1.533(6) ?
    C4A C29A . 1.539(8) ?
    C4A C28A . 1.544(7) ?
    C4A C5A . 1.554(6) ?
    C5A C6A . 1.532(6) ?
    C5A C10A . 1.543(6) ?
    C5A H5A . 0.98 ?
    C6A C7A . 1.520(7) ?
    C6A H6A1 . 0.97 ?
    C6A H6A2 . 0.97 ?
    C7A O4A . 1.416(5) ?
    C7A C8A . 1.528(6) ?
    C7A H7A . 0.98 ?
    C8A C30A . 1.545(6) ?
    C8A C14A . 1.557(7) ?
    C8A C9A . 1.563(5) ?
    C9A C11A . 1.539(6) ?
    C9A C10A . 1.573(6) ?
    C9A H9A . 1.1028 ?
    C10A C19A . 1.536(7) ?
    C11A C12A . 1.554(6) ?
    C11A H11C . 0.97 ?
    C11A H11D . 0.97 ?
    C12A C13A . 1.527(6) ?
    C12A H12C . 0.97 ?
    C12A H12D . 0.97 ?
    C13A C14A . 1.516(6) ?
    C13A C17A . 1.552(7) ?
    C13A C18A . 1.556(6) ?
    C14A O3A . 1.460(4) ?
    C14A C15A . 1.486(6) ?
    C15A O3A . 1.440(6) ?
    C15A C16A . 1.482(8) ?
    C15A H15A . 0.98 ?
    C16A O1A . 1.213(6) ?
    C16A O2A . 1.330(7) ?
    C17A O2A . 1.475(6) ?
    C17A C20A . 1.482(8) ?
    C17A H17A . 0.98 ?
    C18A H18D . 0.96 ?
    C18A H18E . 0.96 ?
    C18A H18F . 0.96 ?
    C19A H19D . 0.96 ?
    C19A H19E . 0.96 ?
    C19A H19F . 0.96 ?
    C20A C22A . 1.375(10) ?
    C20A C21A . 1.404(9) ?
    C21A C23A . 1.316(11) ?
    C21A H21A . 0.93 ?
    C23A O6A . 1.345(9) ?
    C23A H23A . 0.93 ?
    C22A O6A . 1.350(9) ?
    C22A H22A . 0.93 ?
    C28A H28D . 0.96 ?
    C28A H28E . 0.96 ?
    C28A H28F . 0.96 ?
    C29A H29D . 0.96 ?
    C29A H29E . 0.96 ?
    C29A H29F . 0.96 ?
    C30A H30D . 0.96 ?
    C30A H30E . 0.96 ?
    C30A H30F . 0.96 ?
    O4A H4OA . 1.01(6) ?
    C1B C2B . 1.328(9) ?
    C1B C10B . 1.510(7) ?
    C1B H1B . 0.93 ?
    C2B C3B . 1.471(8) ?
    C2B H2B . 0.93 ?
    C3B O5B . 1.213(6) ?
    C3B C4B . 1.509(8) ?
    C4B C28B . 1.534(8) ?
    C4B C29B . 1.537(7) ?
    C4B C5B . 1.549(6) ?
    C5B C6B . 1.513(6) ?
    C5B C10B . 1.558(6) ?
    C5B H5B . 0.98 ?
    C6B C7B . 1.549(6) ?
    C6B H6B1 . 0.97 ?
    C6B H6B2 . 0.97 ?
    C7B O4B . 1.431(4) ?
    C7B C8B . 1.532(6) ?
    C7B H7B . 0.98 ?
    C8B C30B . 1.545(5) ?
    C8B C9B . 1.549(6) ?
    C8B C14B . 1.573(5) ?
    C9B C11B . 1.543(6) ?
    C9B C10B . 1.564(6) ?
    C9B H9B . 0.98 ?
    C10B C19B . 1.545(7) ?
    C11B C12B . 1.536(7) ?
    C11B H11E . 0.97 ?
    C11B H11F . 0.97 ?
    C12B C13B . 1.533(6) ?
    C12B H12E . 0.97 ?
    C12B H12F . 0.97 ?
    C13B C14B . 1.535(5) ?
    C13B C18B . 1.542(6) ?
    C13B C17B . 1.553(6) ?
    C14B O3B . 1.453(5) ?
    C14B C15B . 1.458(5) ?
    C15B O3B . 1.431(5) ?
    C15B C16B . 1.491(6) ?
    C15B H15B . 0.98 ?
    C16B O1B . 1.208(5) ?
    C16B O2B . 1.324(6) ?
    C17B O2B . 1.465(5) ?
    C17B C20B . 1.499(6) ?
    C17B H17B . 0.98 ?
    C18B H18G . 0.96 ?
    C18B H18H . 0.96 ?
    C18B H18I . 0.96 ?
    C19B H19G . 0.96 ?
    C19B H19H . 0.96 ?
    C19B H19I . 0.96 ?
    C20B C21B . 1.337(7) ?
    C20B C22B . 1.432(7) ?
    C21B O6B . 1.377(7) ?
    C21B H21B . 0.93 ?
    C22B C23B . 1.339(8) ?
    C22B H22B . 0.93 ?
    C23B O6B . 1.354(9) ?
    C23B H23B . 0.93 ?
    C28B H28G . 0.96 ?
    C28B H28H . 0.96 ?
    C28B H28I . 0.96 ?
    C29B H29G . 0.96 ?
    C29B H29H . 0.96 ?
    C29B H29I . 0.96 ?
    C30B H30G . 0.96 ?
    C30B H30H . 0.96 ?
    C30B H30I . 0.96 ?
    O4B H4OB . 0.88(7) ?
loop_
    _geom_angle_atom_site_label_1
    _geom_angle_atom_site_label_2
    _geom_angle_atom_site_label_3
    _geom_angle_site_symmetry_1
    _geom_angle_site_symmetry_3
    _geom_angle
    _geom_angle_publ_flag
    C2 C1 C10 . . 120.9(5) ?
    C2 C1 H1 . . 119.5 ?
    C10 C1 H1 . . 119.5 ?
    C1 C2 C3 . . 123.3(5) ?
    C1 C2 H2 . . 118.4 ?
    C3 C2 H2 . . 118.4 ?
    O5 C3 C2 . . 120.4(5) ?
    O5 C3 C4 . . 121.2(5) ?
    C2 C3 C4 . . 118.3(5) ?
    C3 C4 C29 . . 108.7(4) ?
    C3 C4 C28 . . 105.7(4) ?
    C29 C4 C28 . . 108.7(4) ?
    C3 C4 C5 . . 111.1(4) ?
    C29 C4 C5 . . 114.4(4) ?
    C28 C4 C5 . . 107.9(4) ?
    C6 C5 C10 . . 111.7(4) ?
    C6 C5 C4 . . 113.7(4) ?
    C10 C5 C4 . . 114.5(4) ?
    C6 C5 H5 . . 105.3 ?
    C10 C5 H5 . . 105.3 ?
    C4 C5 H5 . . 105.3 ?
    C5 C6 C7 . . 111.5(4) ?
    C5 C6 H6A . . 109.3 ?
    C7 C6 H6A . . 109.3 ?
    C5 C6 H6B . . 109.3 ?
    C7 C6 H6B . . 109.3 ?
    H6A C6 H6B . . 108 ?
    O4 C7 C6 . . 110.7(4) ?
    O4 C7 C8 . . 107.2(3) ?
    C6 C7 C8 . . 111.6(3) ?
    O4 C7 H7 . . 109.1 ?
    C6 C7 H7 . . 109.1 ?
    C8 C7 H7 . . 109.1 ?
    C7 C8 C30 . . 109.5(4) ?
    C7 C8 C9 . . 109.0(3) ?
    C30 C8 C9 . . 112.4(4) ?
    C7 C8 C14 . . 110.5(3) ?
    C30 C8 C14 . . 106.3(4) ?
    C9 C8 C14 . . 109.1(3) ?
    C11 C9 C8 . . 111.2(3) ?
    C11 C9 C10 . . 113.9(4) ?
    C8 C9 C10 . . 115.4(4) ?
    C11 C9 H9 . . 105 ?
    C8 C9 H9 . . 105 ?
    C10 C9 H9 . . 105 ?
    C1 C10 C19 . . 105.1(4) ?
    C1 C10 C5 . . 106.0(4) ?
    C19 C10 C5 . . 114.9(4) ?
    C1 C10 C9 . . 109.1(4) ?
    C19 C10 C9 . . 114.7(4) ?
    C5 C10 C9 . . 106.6(3) ?
    C12 C11 C9 . . 115.3(4) ?
    C12 C11 H11A . . 108.5 ?
    C9 C11 H11A . . 108.5 ?
    C12 C11 H11B . . 108.5 ?
    C9 C11 H11B . . 108.5 ?
    H11A C11 H11B . . 107.5 ?
    C11 C12 C13 . . 113.1(3) ?
    C11 C12 H12A . . 109 ?
    C13 C12 H12A . . 109 ?
    C11 C12 H12B . . 109 ?
    C13 C12 H12B . . 109 ?
    H12A C12 H12B . . 107.8 ?
    C12 C13 C14 . . 105.4(4) ?
    C12 C13 C17 . . 109.3(3) ?
    C14 C13 C17 . . 107.3(4) ?
    C12 C13 C18 . . 113.7(4) ?
    C14 C13 C18 . . 111.6(3) ?
    C17 C13 C18 . . 109.3(4) ?
    O3 C14 C15 . . 58.5(3) ?
    O3 C14 C13 . . 112.7(3) ?
    C15 C14 C13 . . 114.3(4) ?
    O3 C14 C8 . . 113.4(4) ?
    C15 C14 C8 . . 123.0(4) ?
    C13 C14 C8 . . 119.2(3) ?
    O3 C15 C14 . . 59.6(3) ?
    O3 C15 C16 . . 113.1(4) ?
    C14 C15 C16 . . 119.0(4) ?
    O3 C15 H15 . . 117.4 ?
    C14 C15 H15 . . 117.4 ?
    C16 C15 H15 . . 117.4 ?
    O1 C16 O2 . . 119.8(5) ?
    O1 C16 C15 . . 121.8(5) ?
    O2 C16 C15 . . 118.4(5) ?
    O2 C17 C20 . . 104.6(4) ?
    O2 C17 C13 . . 110.9(3) ?
    C20 C17 C13 . . 115.5(4) ?
    O2 C17 H17 . . 108.5 ?
    C20 C17 H17 . . 108.5 ?
    C13 C17 H17 . . 108.5 ?
    C13 C18 H18A . . 109.5 ?
    C13 C18 H18B . . 109.5 ?
    H18A C18 H18B . . 109.5 ?
    C13 C18 H18C . . 109.5 ?
    H18A C18 H18C . . 109.5 ?
    H18B C18 H18C . . 109.5 ?
    C10 C19 H19A . . 109.5 ?
    C10 C19 H19B . . 109.5 ?
    H19A C19 H19B . . 109.5 ?
    C10 C19 H19C . . 109.5 ?
    H19A C19 H19C . . 109.5 ?
    H19B C19 H19C . . 109.5 ?
    C21 C20 C22 . . 105.4(5) ?
    C21 C20 C17 . . 125.4(6) ?
    C22 C20 C17 . . 129.2(5) ?
    O6 C21 C20 . . 110.6(6) ?
    O6 C21 H21 . . 124.7 ?
    C20 C21 H21 . . 124.7 ?
    C23 C22 C20 . . 107.4(6) ?
    C23 C22 H22 . . 126.3 ?
    C20 C22 H22 . . 126.3 ?
    C22 C23 O6 . . 110.2(6) ?
    C22 C23 H23 . . 124.9 ?
    O6 C23 H23 . . 124.9 ?
    C4 C28 H28A . . 109.5 ?
    C4 C28 H28B . . 109.5 ?
    H28A C28 H28B . . 109.5 ?
    C4 C28 H28C . . 109.5 ?
    H28A C28 H28C . . 109.5 ?
    H28B C28 H28C . . 109.5 ?
    C4 C29 H29A . . 109.5 ?
    C4 C29 H29B . . 109.5 ?
    H29A C29 H29B . . 109.5 ?
    C4 C29 H29C . . 109.5 ?
    H29A C29 H29C . . 109.5 ?
    H29B C29 H29C . . 109.5 ?
    C8 C30 H30A . . 109.5 ?
    C8 C30 H30B . . 109.5 ?
    H30A C30 H30B . . 109.5 ?
    C8 C30 H30C . . 109.5 ?
    H30A C30 H30C . . 109.5 ?
    H30B C30 H30C . . 109.5 ?
    C16 O2 C17 . . 120.7(4) ?
    C15 O3 C14 . . 61.9(3) ?
    C7 O4 H4O . . 103(3) ?
    C23 O6 C21 . . 106.3(5) ?
    C2A C1A C10A . . 122.7(4) ?
    C2A C1A H1A . . 118.7 ?
    C10A C1A H1A . . 118.7 ?
    C1A C2A C3A . . 122.3(4) ?
    C1A C2A H2A . . 118.8 ?
    C3A C2A H2A . . 118.8 ?
    O5A C3A C2A . . 119.5(4) ?
    O5A C3A C4A . . 120.2(4) ?
    C2A C3A C4A . . 120.2(4) ?
    C3A C4A C29A . . 105.1(4) ?
    C3A C4A C28A . . 108.8(4) ?
    C29A C4A C28A . . 109.7(5) ?
    C3A C4A C5A . . 109.6(4) ?
    C29A C4A C5A . . 108.2(4) ?
    C28A C4A C5A . . 114.9(4) ?
    C6A C5A C10A . . 110.7(4) ?
    C6A C5A C4A . . 114.8(4) ?
    C10A C5A C4A . . 116.7(4) ?
    C6A C5A H5A . . 104.3 ?
    C10A C5A H5A . . 104.3 ?
    C4A C5A H5A . . 104.3 ?
    C7A C6A C5A . . 110.9(3) ?
    C7A C6A H6A1 . . 109.5 ?
    C5A C6A H6A1 . . 109.5 ?
    C7A C6A H6A2 . . 109.5 ?
    C5A C6A H6A2 . . 109.5 ?
    H6A1 C6A H6A2 . . 108.1 ?
    O4A C7A C6A . . 109.7(4) ?
    O4A C7A C8A . . 108.6(3) ?
    C6A C7A C8A . . 112.6(4) ?
    O4A C7A H7A . . 108.6 ?
    C6A C7A H7A . . 108.6 ?
    C8A C7A H7A . . 108.6 ?
    C7A C8A C30A . . 109.8(4) ?
    C7A C8A C14A . . 110.7(4) ?
    C30A C8A C14A . . 107.0(4) ?
    C7A C8A C9A . . 109.1(3) ?
    C30A C8A C9A . . 112.4(4) ?
    C14A C8A C9A . . 107.9(3) ?
    C11A C9A C8A . . 111.3(4) ?
    C11A C9A C10A . . 114.1(4) ?
    C8A C9A C10A . . 115.5(3) ?
    C11A C9A H9A . . 104.9 ?
    C8A C9A H9A . . 104.9 ?
    C10A C9A H9A . . 104.9 ?
    C1A C10A C19A . . 105.7(4) ?
    C1A C10A C5A . . 106.9(4) ?
    C19A C10A C5A . . 113.9(4) ?
    C1A C10A C9A . . 107.9(4) ?
    C19A C10A C9A . . 114.7(4) ?
    C5A C10A C9A . . 107.3(3) ?
    C9A C11A C12A . . 114.4(4) ?
    C9A C11A H11C . . 108.7 ?
    C12A C11A H11C . . 108.7 ?
    C9A C11A H11D . . 108.7 ?
    C12A C11A H11D . . 108.7 ?
    H11C C11A H11D . . 107.6 ?
    C13A C12A C11A . . 112.7(4) ?
    C13A C12A H12C . . 109.1 ?
    C11A C12A H12C . . 109.1 ?
    C13A C12A H12D . . 109.1 ?
    C11A C12A H12D . . 109.1 ?
    H12C C12A H12D . . 107.8 ?
    C14A C13A C12A . . 107.6(4) ?
    C14A C13A C17A . . 108.3(3) ?
    C12A C13A C17A . . 109.2(4) ?
    C14A C13A C18A . . 111.3(4) ?
    C12A C13A C18A . . 113.0(4) ?
    C17A C13A C18A . . 107.4(4) ?
    O3A C14A C15A . . 58.5(3) ?
    O3A C14A C13A . . 112.7(4) ?
    C15A C14A C13A . . 114.2(4) ?
    O3A C14A C8A . . 113.7(4) ?
    C15A C14A C8A . . 122.1(4) ?
    C13A C14A C8A . . 119.7(3) ?
    O3A C15A C16A . . 113.1(5) ?
    O3A C15A C14A . . 59.9(3) ?
    C16A C15A C14A . . 118.4(4) ?
    O3A C15A H15A . . 117.5 ?
    C16A C15A H15A . . 117.5 ?
    C14A C15A H15A . . 117.5 ?
    O1A C16A O2A . . 119.0(5) ?
    O1A C16A C15A . . 122.1(6) ?
    O2A C16A C15A . . 118.9(5) ?
    O2A C17A C20A . . 104.6(4) ?
    O2A C17A C13A . . 110.4(4) ?
    C20A C17A C13A . . 116.1(4) ?
    O2A C17A H17A . . 108.5 ?
    C20A C17A H17A . . 108.5 ?
    C13A C17A H17A . . 108.5 ?
    C13A C18A H18D . . 109.5 ?
    C13A C18A H18E . . 109.5 ?
    H18D C18A H18E . . 109.5 ?
    C13A C18A H18F . . 109.5 ?
    H18D C18A H18F . . 109.5 ?
    H18E C18A H18F . . 109.5 ?
    C10A C19A H19D . . 109.5 ?
    C10A C19A H19E . . 109.5 ?
    H19D C19A H19E . . 109.5 ?
    C10A C19A H19F . . 109.5 ?
    H19D C19A H19F . . 109.5 ?
    H19E C19A H19F . . 109.5 ?
    C22A C20A C21A . . 103.6(7) ?
    C22A C20A C17A . . 127.6(6) ?
    C21A C20A C17A . . 128.8(6) ?
    C23A C21A C20A . . 110.0(7) ?
    C23A C21A H21A . . 125 ?
    C20A C21A H21A . . 125 ?
    C21A C23A O6A . . 108.6(6) ?
    C21A C23A H23A . . 125.7 ?
    O6A C23A H23A . . 125.7 ?
    O6A C22A C20A . . 109.7(7) ?
    O6A C22A H22A . . 125.2 ?
    C20A C22A H22A . . 125.2 ?
    C4A C28A H28D . . 109.5 ?
    C4A C28A H28E . . 109.5 ?
    H28D C28A H28E . . 109.5 ?
    C4A C28A H28F . . 109.5 ?
    H28D C28A H28F . . 109.5 ?
    H28E C28A H28F . . 109.5 ?
    C4A C29A H29D . . 109.5 ?
    C4A C29A H29E . . 109.5 ?
    H29D C29A H29E . . 109.5 ?
    C4A C29A H29F . . 109.5 ?
    H29D C29A H29F . . 109.5 ?
    H29E C29A H29F . . 109.5 ?
    C8A C30A H30D . . 109.5 ?
    C8A C30A H30E . . 109.5 ?
    H30D C30A H30E . . 109.5 ?
    C8A C30A H30F . . 109.5 ?
    H30D C30A H30F . . 109.5 ?
    H30E C30A H30F . . 109.5 ?
    C16A O2A C17A . . 120.7(4) ?
    C15A O3A C14A . . 61.6(3) ?
    C7A O4A H4OA . . 101(3) ?
    C23A O6A C22A . . 108.0(6) ?
    C2B C1B C10B . . 122.9(5) ?
    C2B C1B H1B . . 118.6 ?
    C10B C1B H1B . . 118.6 ?
    C1B C2B C3B . . 122.3(5) ?
    C1B C2B H2B . . 118.9 ?
    C3B C2B H2B . . 118.9 ?
    O5B C3B C2B . . 118.8(5) ?
    O5B C3B C4B . . 122.3(5) ?
    C2B C3B C4B . . 118.9(4) ?
    C3B C4B C28B . . 105.1(5) ?
    C3B C4B C29B . . 108.4(4) ?
    C28B C4B C29B . . 108.8(5) ?
    C3B C4B C5B . . 111.5(4) ?
    C28B C4B C5B . . 108.2(4) ?
    C29B C4B C5B . . 114.4(4) ?
    C6B C5B C4B . . 114.5(4) ?
    C6B C5B C10B . . 111.7(4) ?
    C4B C5B C10B . . 115.8(4) ?
    C6B C5B H5B . . 104.4 ?
    C4B C5B H5B . . 104.4 ?
    C10B C5B H5B . . 104.4 ?
    C5B C6B C7B . . 110.2(3) ?
    C5B C6B H6B1 . . 109.6 ?
    C7B C6B H6B1 . . 109.6 ?
    C5B C6B H6B2 . . 109.6 ?
    C7B C6B H6B2 . . 109.6 ?
    H6B1 C6B H6B2 . . 108.1 ?
    O4B C7B C8B . . 108.9(3) ?
    O4B C7B C6B . . 108.0(3) ?
    C8B C7B C6B . . 112.3(3) ?
    O4B C7B H7B . . 109.2 ?
    C8B C7B H7B . . 109.2 ?
    C6B C7B H7B . . 109.2 ?
    C7B C8B C30B . . 109.4(3) ?
    C7B C8B C9B . . 108.8(3) ?
    C30B C8B C9B . . 112.7(3) ?
    C7B C8B C14B . . 110.3(3) ?
    C30B C8B C14B . . 106.5(3) ?
    C9B C8B C14B . . 109.1(3) ?
    C11B C9B C8B . . 111.9(4) ?
    C11B C9B C10B . . 113.4(3) ?
    C8B C9B C10B . . 115.0(3) ?
    C11B C9B H9B . . 105.1 ?
    C8B C9B H9B . . 105.1 ?
    C10B C9B H9B . . 105.1 ?
    C1B C10B C19B . . 105.2(4) ?
    C1B C10B C5B . . 106.1(4) ?
    C19B C10B C5B . . 113.3(3) ?
    C1B C10B C9B . . 108.3(4) ?
    C19B C10B C9B . . 116.2(4) ?
    C5B C10B C9B . . 107.1(3) ?
    C12B C11B C9B . . 115.6(3) ?
    C12B C11B H11E . . 108.4 ?
    C9B C11B H11E . . 108.4 ?
    C12B C11B H11F . . 108.4 ?
    C9B C11B H11F . . 108.4 ?
    H11E C11B H11F . . 107.4 ?
    C13B C12B C11B . . 111.5(4) ?
    C13B C12B H12E . . 109.3 ?
    C11B C12B H12E . . 109.3 ?
    C13B C12B H12F . . 109.3 ?
    C11B C12B H12F . . 109.3 ?
    H12E C12B H12F . . 108 ?
    C12B C13B C14B . . 107.1(3) ?
    C12B C13B C18B . . 112.6(4) ?
    C14B C13B C18B . . 111.3(3) ?
    C12B C13B C17B . . 109.2(3) ?
    C14B C13B C17B . . 106.8(3) ?
    C18B C13B C17B . . 109.8(3) ?
    O3B C14B C15B . . 58.9(3) ?
    O3B C14B C13B . . 114.1(3) ?
    C15B C14B C13B . . 114.2(3) ?
    O3B C14B C8B . . 112.5(3) ?
    C15B C14B C8B . . 123.7(3) ?
    C13B C14B C8B . . 118.4(3) ?
    O3B C15B C14B . . 60.4(2) ?
    O3B C15B C16B . . 113.3(4) ?
    C14B C15B C16B . . 118.2(4) ?
    O3B C15B H15B . . 117.5 ?
    C14B C15B H15B . . 117.5 ?
    C16B C15B H15B . . 117.4 ?
    O1B C16B O2B . . 118.5(4) ?
    O1B C16B C15B . . 122.8(4) ?
    O2B C16B C15B . . 118.7(4) ?
    O2B C17B C20B . . 105.9(3) ?
    O2B C17B C13B . . 109.5(3) ?
    C20B C17B C13B . . 115.7(3) ?
    O2B C17B H17B . . 108.5 ?
    C20B C17B H17B . . 108.5 ?
    C13B C17B H17B . . 108.5 ?
    C13B C18B H18G . . 109.5 ?
    C13B C18B H18H . . 109.5 ?
    H18G C18B H18H . . 109.5 ?
    C13B C18B H18I . . 109.5 ?
    H18G C18B H18I . . 109.5 ?
    H18H C18B H18I . . 109.5 ?
    C10B C19B H19G . . 109.5 ?
    C10B C19B H19H . . 109.5 ?
    H19G C19B H19H . . 109.5 ?
    C10B C19B H19I . . 109.5 ?
    H19G C19B H19I . . 109.5 ?
    H19H C19B H19I . . 109.5 ?
    C21B C20B C22B . . 106.7(5) ?
    C21B C20B C17B . . 124.8(4) ?
    C22B C20B C17B . . 128.5(4) ?
    C20B C21B O6B . . 110.0(5) ?
    C20B C21B H21B . . 125 ?
    O6B C21B H21B . . 125 ?
    C23B C22B C20B . . 105.9(6) ?
    C23B C22B H22B . . 127.1 ?
    C20B C22B H22B . . 127.1 ?
    C22B C23B O6B . . 111.2(5) ?
    C22B C23B H23B . . 124.4 ?
    O6B C23B H23B . . 124.4 ?
    C4B C28B H28G . . 109.5 ?
    C4B C28B H28H . . 109.5 ?
    H28G C28B H28H . . 109.5 ?
    C4B C28B H28I . . 109.5 ?
    H28G C28B H28I . . 109.5 ?
    H28H C28B H28I . . 109.5 ?
    C4B C29B H29G . . 109.5 ?
    C4B C29B H29H . . 109.5 ?
    H29G C29B H29H . . 109.5 ?
    C4B C29B H29I . . 109.5 ?
    H29G C29B H29I . . 109.5 ?
    H29H C29B H29I . . 109.5 ?
    C8B C30B H30G . . 109.5 ?
    C8B C30B H30H . . 109.5 ?
    H30G C30B H30H . . 109.5 ?
    C8B C30B H30I . . 109.5 ?
    H30G C30B H30I . . 109.5 ?
    H30H C30B H30I . . 109.5 ?
    C16B O2B C17B . . 120.7(3) ?
    C15B O3B C14B . . 60.8(2) ?
    C7B O4B H4OB . . 118(4) ?
    C23B O6B C21B . . 106.2(4) ?
loop_
    _geom_torsion_atom_site_label_1
    _geom_torsion_atom_site_label_2
    _geom_torsion_atom_site_label_3
    _geom_torsion_atom_site_label_4
    _geom_torsion_site_symmetry_1
    _geom_torsion_site_symmetry_2
    _geom_torsion_site_symmetry_3
    _geom_torsion_site_symmetry_4
    _geom_torsion
    _geom_torsion_publ_flag
    C10 C1 C2 C3 . . . . 0.7(10) ?
    C1 C2 C3 O5 . . . . 155.8(7) ?
    C1 C2 C3 C4 . . . . -25.4(9) ?
    O5 C3 C4 C29 . . . . -49.6(6) ?
    C2 C3 C4 C29 . . . . 131.7(5) ?
    O5 C3 C4 C28 . . . . 67.0(6) ?
    C2 C3 C4 C28 . . . . -111.8(6) ?
    O5 C3 C4 C5 . . . . -176.2(5) ?
    C2 C3 C4 C5 . . . . 5.0(6) ?
    C3 C4 C5 C6 . . . . 165.9(4) ?
    C29 C4 C5 C6 . . . . 42.4(5) ?
    C28 C4 C5 C6 . . . . -78.6(5) ?
    C3 C4 C5 C10 . . . . 35.7(5) ?
    C29 C4 C5 C10 . . . . -87.7(5) ?
    C28 C4 C5 C10 . . . . 151.2(4) ?
    C10 C5 C6 C7 . . . . -60.8(5) ?
    C4 C5 C6 C7 . . . . 167.6(3) ?
    C5 C6 C7 O4 . . . . -60.8(5) ?
    C5 C6 C7 C8 . . . . 58.6(5) ?
    O4 C7 C8 C30 . . . . -168.4(4) ?
    C6 C7 C8 C30 . . . . 70.1(5) ?
    O4 C7 C8 C9 . . . . 68.2(4) ?
    C6 C7 C8 C9 . . . . -53.2(5) ?
    O4 C7 C8 C14 . . . . -51.7(4) ?
    C6 C7 C8 C14 . . . . -173.1(3) ?
    C7 C8 C9 C11 . . . . -174.8(4) ?
    C30 C8 C9 C11 . . . . 63.6(5) ?
    C14 C8 C9 C11 . . . . -54.1(5) ?
    C7 C8 C9 C10 . . . . 53.4(4) ?
    C30 C8 C9 C10 . . . . -68.2(5) ?
    C14 C8 C9 C10 . . . . 174.2(3) ?
    C2 C1 C10 C19 . . . . -83.3(7) ?
    C2 C1 C10 C5 . . . . 38.8(7) ?
    C2 C1 C10 C9 . . . . 153.3(6) ?
    C6 C5 C10 C1 . . . . 172.4(4) ?
    C4 C5 C10 C1 . . . . -56.5(5) ?
    C6 C5 C10 C19 . . . . -72.0(5) ?
    C4 C5 C10 C19 . . . . 59.1(5) ?
    C6 C5 C10 C9 . . . . 56.2(5) ?
    C4 C5 C10 C9 . . . . -172.7(4) ?
    C11 C9 C10 C1 . . . . 61.3(5) ?
    C8 C9 C10 C1 . . . . -168.3(4) ?
    C11 C9 C10 C19 . . . . -56.3(5) ?
    C8 C9 C10 C19 . . . . 74.2(5) ?
    C11 C9 C10 C5 . . . . 175.4(4) ?
    C8 C9 C10 C5 . . . . -54.2(4) ?
    C8 C9 C11 C12 . . . . 37.1(6) ?
    C10 C9 C11 C12 . . . . 169.6(4) ?
    C9 C11 C12 C13 . . . . 22.8(6) ?
    C11 C12 C13 C14 . . . . -61.3(5) ?
    C11 C12 C13 C17 . . . . -176.3(4) ?
    C11 C12 C13 C18 . . . . 61.3(5) ?
    C12 C13 C14 O3 . . . . -93.9(4) ?
    C17 C13 C14 O3 . . . . 22.5(5) ?
    C18 C13 C14 O3 . . . . 142.2(4) ?
    C12 C13 C14 C15 . . . . -158.2(4) ?
    C17 C13 C14 C15 . . . . -41.9(5) ?
    C18 C13 C14 C15 . . . . 77.9(5) ?
    C12 C13 C14 C8 . . . . 42.6(5) ?
    C17 C13 C14 C8 . . . . 158.9(4) ?
    C18 C13 C14 C8 . . . . -81.3(5) ?
    C7 C8 C14 O3 . . . . -90.7(4) ?
    C30 C8 C14 O3 . . . . 28.0(5) ?
    C9 C8 C14 O3 . . . . 149.5(3) ?
    C7 C8 C14 C15 . . . . -24.2(5) ?
    C30 C8 C14 C15 . . . . 94.6(5) ?
    C9 C8 C14 C15 . . . . -144.0(4) ?
    C7 C8 C14 C13 . . . . 133.1(4) ?
    C30 C8 C14 C13 . . . . -108.1(4) ?
    C9 C8 C14 C13 . . . . 13.3(5) ?
    C13 C14 C15 O3 . . . . 102.7(4) ?
    C8 C14 C15 O3 . . . . -99.0(4) ?
    O3 C14 C15 C16 . . . . -101.2(5) ?
    C13 C14 C15 C16 . . . . 1.4(6) ?
    C8 C14 C15 C16 . . . . 159.8(4) ?
    O3 C15 C16 O1 . . . . 138.1(5) ?
    C14 C15 C16 O1 . . . . -155.1(5) ?
    O3 C15 C16 O2 . . . . -41.3(6) ?
    C14 C15 C16 O2 . . . . 25.6(7) ?
    C12 C13 C17 O2 . . . . 173.9(4) ?
    C14 C13 C17 O2 . . . . 60.2(5) ?
    C18 C13 C17 O2 . . . . -61.0(5) ?
    C12 C13 C17 C20 . . . . -67.3(5) ?
    C14 C13 C17 C20 . . . . 179.0(4) ?
    C18 C13 C17 C20 . . . . 57.8(5) ?
    O2 C17 C20 C21 . . . . -142.9(6) ?
    C13 C17 C20 C21 . . . . 94.9(7) ?
    O2 C17 C20 C22 . . . . 36.0(7) ?
    C13 C17 C20 C22 . . . . -86.2(7) ?
    C22 C20 C21 O6 . . . . 1.2(7) ?
    C17 C20 C21 O6 . . . . -179.6(5) ?
    C21 C20 C22 C23 . . . . -0.3(7) ?
    C17 C20 C22 C23 . . . . -179.4(6) ?
    C20 C22 C23 O6 . . . . -0.7(8) ?
    O1 C16 O2 C17 . . . . 174.5(5) ?
    C15 C16 O2 C17 . . . . -6.1(7) ?
    C20 C17 O2 C16 . . . . -162.8(5) ?
    C13 C17 O2 C16 . . . . -37.6(6) ?
    C16 C15 O3 C14 . . . . 111.1(5) ?
    C13 C14 O3 C15 . . . . -105.5(4) ?
    C8 C14 O3 C15 . . . . 115.5(4) ?
    C22 C23 O6 C21 . . . . 1.5(8) ?
    C20 C21 O6 C23 . . . . -1.7(8) ?
    C10A C1A C2A C3A . . . . 1.9(10) ?
    C1A C2A C3A O5A . . . . 160.9(6) ?
    C1A C2A C3A C4A . . . . -18.5(9) ?
    O5A C3A C4A C29A . . . . 61.6(6) ?
    C2A C3A C4A C29A . . . . -118.9(6) ?
    O5A C3A C4A C28A . . . . -55.8(7) ?
    C2A C3A C4A C28A . . . . 123.6(6) ?
    O5A C3A C4A C5A . . . . 177.7(5) ?
    C2A C3A C4A C5A . . . . -2.8(6) ?
    C3A C4A C5A C6A . . . . 171.5(4) ?
    C29A C4A C5A C6A . . . . -74.4(5) ?
    C28A C4A C5A C6A . . . . 48.6(6) ?
    C3A C4A C5A C10A . . . . 39.5(5) ?
    C29A C4A C5A C10A . . . . 153.6(4) ?
    C28A C4A C5A C10A . . . . -83.4(5) ?
    C10A C5A C6A C7A . . . . -61.9(5) ?
    C4A C5A C6A C7A . . . . 163.3(4) ?
    C5A C6A C7A O4A . . . . -61.8(5) ?
    C5A C6A C7A C8A . . . . 59.2(5) ?
    O4A C7A C8A C30A . . . . -167.0(4) ?
    C6A C7A C8A C30A . . . . 71.3(4) ?
    O4A C7A C8A C14A . . . . -49.1(4) ?
    C6A C7A C8A C14A . . . . -170.8(3) ?
    O4A C7A C8A C9A . . . . 69.5(4) ?
    C6A C7A C8A C9A . . . . -52.2(4) ?
    C7A C8A C9A C11A . . . . -176.7(4) ?
    C30A C8A C9A C11A . . . . 61.3(5) ?
    C14A C8A C9A C11A . . . . -56.3(5) ?
    C7A C8A C9A C10A . . . . 51.2(5) ?
    C30A C8A C9A C10A . . . . -70.8(5) ?
    C14A C8A C9A C10A . . . . 171.5(3) ?
    C2A C1A C10A C19A . . . . -89.2(7) ?
    C2A C1A C10A C5A . . . . 32.4(8) ?
    C2A C1A C10A C9A . . . . 147.6(6) ?
    C6A C5A C10A C1A . . . . 172.7(4) ?
    C4A C5A C10A C1A . . . . -53.4(5) ?
    C6A C5A C10A C19A . . . . -71.0(5) ?
    C4A C5A C10A C19A . . . . 62.9(5) ?
    C6A C5A C10A C9A . . . . 57.1(4) ?
    C4A C5A C10A C9A . . . . -169.0(3) ?
    C11A C9A C10A C1A . . . . 60.6(5) ?
    C8A C9A C10A C1A . . . . -168.6(4) ?
    C11A C9A C10A C19A . . . . -56.9(5) ?
    C8A C9A C10A C19A . . . . 73.9(5) ?
    C11A C9A C10A C5A . . . . 175.5(4) ?
    C8A C9A C10A C5A . . . . -53.7(4) ?
    C8A C9A C11A C12A . . . . 41.0(6) ?
    C10A C9A C11A C12A . . . . 173.8(4) ?
    C9A C11A C12A C13A . . . . 18.1(7) ?
    C11A C12A C13A C14A . . . . -58.5(5) ?
    C11A C12A C13A C17A . . . . -175.9(4) ?
    C11A C12A C13A C18A . . . . 64.7(6) ?
    C12A C13A C14A O3A . . . . -95.7(4) ?
    C17A C13A C14A O3A . . . . 22.2(5) ?
    C18A C13A C14A O3A . . . . 140.1(4) ?
    C12A C13A C14A C15A . . . . -160.0(4) ?
    C17A C13A C14A C15A . . . . -42.2(5) ?
    C18A C13A C14A C15A . . . . 75.7(5) ?
    C12A C13A C14A C8A . . . . 42.0(5) ?
    C17A C13A C14A C8A . . . . 159.9(4) ?
    C18A C13A C14A C8A . . . . -82.2(5) ?
    C7A C8A C14A O3A . . . . -89.1(4) ?
    C30A C8A C14A O3A . . . . 30.5(5) ?
    C9A C8A C14A O3A . . . . 151.6(3) ?
    C7A C8A C14A C15A . . . . -22.6(5) ?
    C30A C8A C14A C15A . . . . 97.0(5) ?
    C9A C8A C14A C15A . . . . -141.9(4) ?
    C7A C8A C14A C13A . . . . 133.6(4) ?
    C30A C8A C14A C13A . . . . -106.8(4) ?
    C9A C8A C14A C13A . . . . 14.3(5) ?
    C13A C14A C15A O3A . . . . 102.7(4) ?
    C8A C14A C15A O3A . . . . -100.0(4) ?
    O3A C14A C15A C16A . . . . -101.7(5) ?
    C13A C14A C15A C16A . . . . 1.0(6) ?
    C8A C14A C15A C16A . . . . 158.3(4) ?
    O3A C15A C16A O1A . . . . 140.7(5) ?
    C14A C15A C16A O1A . . . . -152.2(5) ?
    O3A C15A C16A O2A . . . . -38.9(5) ?
    C14A C15A C16A O2A . . . . 28.2(7) ?
    C14A C13A C17A O2A . . . . 58.8(5) ?
    C12A C13A C17A O2A . . . . 175.7(4) ?
    C18A C13A C17A O2A . . . . -61.5(5) ?
    C14A C13A C17A C20A . . . . 177.7(4) ?
    C12A C13A C17A C20A . . . . -65.5(6) ?
    C18A C13A C17A C20A . . . . 57.3(5) ?
    O2A C17A C20A C22A . . . . 28.2(8) ?
    C13A C17A C20A C22A . . . . -93.8(7) ?
    O2A C17A C20A C21A . . . . -152.9(6) ?
    C13A C17A C20A C21A . . . . 85.1(7) ?
    C22A C20A C21A C23A . . . . 0.0(8) ?
    C17A C20A C21A C23A . . . . -179.2(6) ?
    C20A C21A C23A O6A . . . . -1.2(9) ?
    C21A C20A C22A O6A . . . . 1.3(8) ?
    C17A C20A C22A O6A . . . . -179.6(6) ?
    O1A C16A O2A C17A . . . . 170.3(4) ?
    C15A C16A O2A C17A . . . . -10.1(6) ?
    C20A C17A O2A C16A . . . . -159.3(4) ?
    C13A C17A O2A C16A . . . . -33.7(6) ?
    C16A C15A O3A C14A . . . . 110.4(4) ?
    C13A C14A O3A C15A . . . . -105.4(4) ?
    C8A C14A O3A C15A . . . . 114.3(5) ?
    C21A C23A O6A C22A . . . . 2.0(9) ?
    C20A C22A O6A C23A . . . . -2.0(9) ?
    C10B C1B C2B C3B . . . . 1.8(10) ?
    C1B C2B C3B O5B . . . . 160.3(7) ?
    C1B C2B C3B C4B . . . . -20.5(9) ?
    O5B C3B C4B C28B . . . . 61.3(7) ?
    C2B C3B C4B C28B . . . . -117.9(6) ?
    O5B C3B C4B C29B . . . . -54.9(8) ?
    C2B C3B C4B C29B . . . . 125.9(6) ?
    O5B C3B C4B C5B . . . . 178.2(5) ?
    C2B C3B C4B C5B . . . . -1.0(7) ?
    C3B C4B C5B C6B . . . . 171.0(4) ?
    C28B C4B C5B C6B . . . . -73.9(5) ?
    C29B C4B C5B C6B . . . . 47.4(6) ?
    C3B C4B C5B C10B . . . . 38.7(5) ?
    C28B C4B C5B C10B . . . . 153.8(4) ?
    C29B C4B C5B C10B . . . . -84.8(5) ?
    C4B C5B C6B C7B . . . . 165.6(4) ?
    C10B C5B C6B C7B . . . . -60.2(4) ?
    C5B C6B C7B O4B . . . . -61.6(4) ?
    C5B C6B C7B C8B . . . . 58.4(4) ?
    O4B C7B C8B C30B . . . . -170.6(3) ?
    C6B C7B C8B C30B . . . . 69.8(4) ?
    O4B C7B C8B C9B . . . . 65.8(4) ?
    C6B C7B C8B C9B . . . . -53.7(4) ?
    O4B C7B C8B C14B . . . . -53.8(4) ?
    C6B C7B C8B C14B . . . . -173.4(3) ?
    C7B C8B C9B C11B . . . . -174.8(3) ?
    C30B C8B C9B C11B . . . . 63.7(4) ?
    C14B C8B C9B C11B . . . . -54.3(4) ?
    C7B C8B C9B C10B . . . . 53.9(4) ?
    C30B C8B C9B C10B . . . . -67.6(5) ?
    C14B C8B C9B C10B . . . . 174.4(3) ?
    C2B C1B C10B C19B . . . . -86.7(7) ?
    C2B C1B C10B C5B . . . . 33.7(7) ?
    C2B C1B C10B C9B . . . . 148.5(6) ?
    C6B C5B C10B C1B . . . . 172.7(4) ?
    C4B C5B C10B C1B . . . . -53.8(5) ?
    C6B C5B C10B C19B . . . . -72.3(5) ?
    C4B C5B C10B C19B . . . . 61.2(5) ?
    C6B C5B C10B C9B . . . . 57.1(4) ?
    C4B C5B C10B C9B . . . . -169.3(4) ?
    C11B C9B C10B C1B . . . . 60.4(5) ?
    C8B C9B C10B C1B . . . . -169.0(4) ?
    C11B C9B C10B C19B . . . . -57.7(5) ?
    C8B C9B C10B C19B . . . . 72.9(5) ?
    C11B C9B C10B C5B . . . . 174.5(4) ?
    C8B C9B C10B C5B . . . . -54.9(5) ?
    C8B C9B C11B C12B . . . . 33.0(5) ?
    C10B C9B C11B C12B . . . . 165.2(4) ?
    C9B C11B C12B C13B . . . . 27.0(6) ?
    C11B C12B C13B C14B . . . . -62.4(5) ?
    C11B C12B C13B C18B . . . . 60.2(5) ?
    C11B C12B C13B C17B . . . . -177.6(4) ?
    C12B C13B C14B O3B . . . . -96.2(4) ?
    C18B C13B C14B O3B . . . . 140.4(3) ?
    C17B C13B C14B O3B . . . . 20.6(4) ?
    C12B C13B C14B C15B . . . . -161.3(4) ?
    C18B C13B C14B C15B . . . . 75.2(4) ?
    C17B C13B C14B C15B . . . . -44.5(4) ?
    C12B C13B C14B C8B . . . . 39.6(5) ?
    C18B C13B C14B C8B . . . . -83.8(4) ?
    C17B C13B C14B C8B . . . . 156.4(3) ?
    C7B C8B C14B O3B . . . . -86.6(4) ?
    C30B C8B C14B O3B . . . . 32.0(4) ?
    C9B C8B C14B O3B . . . . 153.9(3) ?
    C7B C8B C14B C15B . . . . -20.0(5) ?
    C30B C8B C14B C15B . . . . 98.7(4) ?
    C9B C8B C14B C15B . . . . -139.5(4) ?
    C7B C8B C14B C13B . . . . 136.9(3) ?
    C30B C8B C14B C13B . . . . -104.4(4) ?
    C9B C8B C14B C13B . . . . 17.5(4) ?
    C13B C14B C15B O3B . . . . 104.5(4) ?
    C8B C14B C15B O3B . . . . -97.7(4) ?
    O3B C14B C15B C16B . . . . -102.3(4) ?
    C13B C14B C15B C16B . . . . 2.2(5) ?
    C8B C14B C15B C16B . . . . 160.0(4) ?
    O3B C15B C16B O1B . . . . 140.6(5) ?
    C14B C15B C16B O1B . . . . -151.7(5) ?
    O3B C15B C16B O2B . . . . -39.4(5) ?
    C14B C15B C16B O2B . . . . 28.3(6) ?
    C12B C13B C17B O2B . . . . 176.7(3) ?
    C14B C13B C17B O2B . . . . 61.3(4) ?
    C18B C13B C17B O2B . . . . -59.4(4) ?
    C12B C13B C17B C20B . . . . -63.7(4) ?
    C14B C13B C17B C20B . . . . -179.1(3) ?
    C18B C13B C17B C20B . . . . 60.2(4) ?
    O2B C17B C20B C21B . . . . -137.4(5) ?
    C13B C17B C20B C21B . . . . 101.0(6) ?
    O2B C17B C20B C22B . . . . 43.8(6) ?
    C13B C17B C20B C22B . . . . -77.7(6) ?
    C22B C20B C21B O6B . . . . 1.3(6) ?
    C17B C20B C21B O6B . . . . -177.7(4) ?
    C21B C20B C22B C23B . . . . -1.0(6) ?
    C17B C20B C22B C23B . . . . 178.0(5) ?
    C20B C22B C23B O6B . . . . 0.3(7) ?
    O1B C16B O2B C17B . . . . 170.2(4) ?
    C15B C16B O2B C17B . . . . -9.8(6) ?
    C20B C17B O2B C16B . . . . -161.0(4) ?
    C13B C17B O2B C16B . . . . -35.5(5) ?
    C16B C15B O3B C14B . . . . 110.2(4) ?
    C13B C14B O3B C15B . . . . -104.8(3) ?
    C8B C14B O3B C15B . . . . 116.8(4) ?
    C22B C23B O6B C21B . . . . 0.5(7) ?
    C20B C21B O6B C23B . . . . -1.1(6) ?
loop_
    _geom_hbond_atom_site_label_D
    _geom_hbond_atom_site_label_H
    _geom_hbond_atom_site_label_A
    _geom_hbond_site_symmetry_A
    _geom_hbond_distance_DH
    _geom_hbond_distance_HA
    _geom_hbond_distance_DA
    _geom_hbond_angle_DHA
    O4A H4OA O1 . 1.01(6) 1.83(6) 2.818(5) 169(5)
    O4 H4O O1B . 0.81(5) 2.14(5) 2.952(5) 177(4)
    O4B H4OB O5A 1_455 0.88(7) 2.06(7) 2.849(5) 149(6)
    C7 H7 O1A . 0.98 2.55 3.525(6) 172.4
    C11 H11A O3 4_646 0.97 2.45 3.278(6) 142.8
    C21B H21B O5B 1_545 0.93 2.52 3.369(9) 151.3
