# Supplementary material for: 7-Deacetyl­gedunin
Source: Acta Crystallogr Sect E Struct Rep Online. 2010 Dec 18;67(Pt 1):o158–9. doi: 10.1107/S1600536810052037 (PMC3050298; doi:10.1107/S1600536810052037)
Supplement: Supplementary file 2 [file e-67-0o158-Isup2.hkl]

#
# h,k,l, Fc-squared, Fo-squared, sigma(Fo-squared) and status flag
#
data_I
_shelx_title ' s532975_1_0m in P 21 21 21'
_shelx_refln_list_code          4
_shelx_F_calc_maximum      373.93
_exptl_crystal_F_000      2832.00
_reflns_d_resolution_high  0.7497
 
loop_
 _symmetry_equiv_pos_as_xyz
 'x, y, z'
 '-x+1/2, -y, z+1/2'
 'x+1/2, -y+1/2, -z'
 '-x, y+1/2, -z+1/2'
 
_cell_length_a    12.3642
_cell_length_b    12.8445
_cell_length_c    43.5584
_cell_angle_alpha  90.000
_cell_angle_beta   90.000
_cell_angle_gamma  90.000
 
_shelx_F_squared_multiplier     1.000
 
loop_
 _refln_index_h
 _refln_index_k
 _refln_index_l
 _refln_F_squared_calc
 _refln_F_squared_meas
 _refln_F_squared_sigma
 _refln_observed_status
   2   0   0     3648.50     3403.70    155.12 o
   4   0   0       76.16       73.72      9.40 o
   6   0   0     1192.53     1271.42     60.13 o
   8   0   0      212.95      277.36     57.41 o
  10   0   0       93.62       94.20     28.99 o
  12   0   0      110.83      124.40     36.23 o
  14   0   0       27.05       36.22     37.43 o
  16   0   0       94.58       43.47     44.68 o
   1   1   0    15855.20    14059.53   1086.56 o
   2   1   0     6774.25     7092.80    207.39 o
   3   1   0     6384.78     5634.39    140.89 o
   4   1   0     1324.46     1023.87     27.15 o
   5   1   0     5676.18     5460.82    162.32 o
   6   1   0      646.62      796.93     42.86 o
   7   1   0      224.33      158.22     14.83 o
   8   1   0      102.37      108.75     12.91 o
   9   1   0     6923.04     6059.92    252.61 o
  10   1   0      421.19      452.71     48.37 o
  11   1   0       46.55       79.13     22.61 o
  12   1   0      427.86      414.08     38.89 o
  13   1   0      515.59      454.70     41.90 o
  14   1   0       23.82       33.20     26.47 o
  15   1   0       36.16       18.06     29.37 o
  16   1   0       57.81       12.83     30.70 o
   0   2   0    97609.38   161393.33   7501.06 o
   1   2   0    96738.20   163808.08   4650.58 o
   2   2   0     1878.58     1820.48     55.20 o
   3   2   0    15182.15    15774.45    414.40 o
   4   2   0        1.84       60.37     16.66 o
   5   2   0        5.42        4.69     10.85 o
   6   2   0      894.13      938.73     47.79 o
   7   2   0      497.35      523.81     25.68 o
   8   2   0      121.81      112.97     12.91 o
   9   2   0       31.59      104.35     19.64 o
  10   2   0      637.48      540.40     40.22 o
  11   2   0      269.11      237.53     29.47 o
  12   2   0       57.52       43.15     25.96 o
  13   2   0       15.36       36.38     25.17 o
  14   2   0      139.77      159.39     36.23 o
  15   2   0       19.17       -1.81     27.32 o
  16   2   0        0.64       74.55     32.86 o
   1   3   0       13.85       -6.32      7.67 o
   2   3   0     4894.63     4728.53    117.58 o
   3   3   0      457.32      494.59     22.16 o
   4   3   0    32057.11    37939.12    994.21 o
   5   3   0     7757.54     7879.78    233.09 o
   6   3   0      193.17      157.13     15.53 o
   7   3   0      291.35      319.58     19.02 o
   8   3   0        0.44       95.46     76.06 o
   9   3   0       48.26       42.94     17.49 o
  10   3   0        0.18        5.43     18.78 o
  11   3   0      222.01      256.39     30.25 o
  12   3   0      132.97      181.83     42.27 o
  13   3   0       34.76      -13.14     22.61 o
  14   3   0       76.64       44.44     31.40 o
  15   3   0       14.98       43.78     34.41 o
  16   3   0        4.48       24.74     30.30 o
   0   4   0    13273.34    12364.60    422.54 o
   1   4   0     9672.59     8812.39    213.43 o
   2   4   0       47.18       66.91      9.85 o
   3   4   0      745.09      645.32     35.51 o
   4   4   0     2702.45     2546.42     70.32 o
   5   4   0    10323.48    11303.22    299.33 o
   6   4   0     4707.75     4242.80    129.01 o
   7   4   0      302.63      311.01     18.25 o
   8   4   0      168.58      173.31     35.64 o
   9   4   0       37.54       25.41     18.34 o
  10   4   0      326.18      434.54     36.75 o
  11   4   0       37.53       58.37     22.61 o
  12   4   0        0.18       11.38     22.15 o
  13   4   0      142.10      152.33     30.31 o
  14   4   0       58.75       69.30     29.37 o
  15   4   0        0.19      -22.46     27.74 o
  16   4   0        0.72       -1.21     47.08 o
   1   5   0     4077.16     4310.40    106.34 o
   2   5   0     1210.38     1283.89     57.92 o
   3   5   0     3411.47     3359.59     90.90 o
   4   5   0      180.98      147.87     25.66 o
   5   5   0       12.75       44.52     19.52 o
   6   5   0     3312.57     3375.75    125.58 o
   7   5   0      248.54      274.99     20.21 o
   8   5   0        0.12       50.10     17.93 o
   9   5   0      280.11      218.96     31.42 o
  10   5   0        1.79       24.42     20.90 o
  11   5   0        0.03      -11.60     20.90 o
  12   5   0       88.14      104.37     27.29 o
  13   5   0        1.59        4.02     26.03 o
  14   5   0       19.18       36.35     28.99 o
  15   5   0        0.11       19.52     39.84 o
   0   6   0       24.43       74.42     30.19 o
   1   6   0       20.06       85.85     25.65 o
   2   6   0     4748.52     4564.44    107.58 o
   3   6   0      121.96      115.34     12.06 o
   4   6   0       24.91       19.33     10.99 o
   5   6   0      481.46      464.91     20.01 o
   6   6   0      129.49      111.72     22.63 o
   7   6   0      376.74      312.51     28.22 o
   8   6   0      420.39      661.96    116.09 o
   9   6   0       62.08       47.84     22.15 o
  10   6   0       43.49       39.76     23.01 o
  11   6   0       10.97      -20.49     20.49 o
  12   6   0       61.91       33.21     25.62 o
  13   6   0       38.38       81.40     28.59 o
  14   6   0       68.77      109.54     33.27 o
  15   6   0       57.58       75.17     35.02 o
   1   7   0     1591.95     1807.42     52.56 o
   2   7   0     2676.85     2441.21     62.69 o
   3   7   0      482.07      395.89     20.10 o
   4   7   0     1124.70     1068.92     52.57 o
   5   7   0      725.66      641.32     35.81 o
   6   7   0       31.40       43.93     17.87 o
   7   7   0     1740.21     1882.09     88.54 o
   8   7   0        8.59      171.44     37.43 o
   9   7   0      330.56      357.79     56.81 o
  10   7   0       47.88       15.03     23.01 o
  11   7   0        2.84        7.85     33.20 o
  12   7   0        1.33        0.10     25.17 o
  13   7   0      135.10      149.35     47.71 o
  14   7   0        8.24       35.64     31.15 o
  15   7   0        6.41       13.72     82.70 o
   0   8   0     8139.76     8347.57    414.99 o
   1   8   0       17.61       90.87     15.12 o
   2   8   0      770.52      619.47     21.15 o
   3   8   0      205.46      228.38     16.67 o
   4   8   0     1134.42     1061.13     38.34 o
   5   8   0      863.07      732.20     43.67 o
   6   8   0       59.55       82.68     22.20 o
   7   8   0      581.28      496.61     39.78 o
   8   8   0      113.98      151.81     26.89 o
   9   8   0       82.06      125.58     26.89 o
  10   8   0      141.09      106.95     27.33 o
  11   8   0      144.64      162.10     31.40 o
  12   8   0        1.82      -21.99     24.32 o
  13   8   0      167.80      232.76     38.00 o
  14   8   0        1.81       76.01     76.66 o
   1   9   0        6.53       12.11     10.50 o
   2   9   0      246.29      257.92     18.11 o
   3   9   0      587.70      564.12     33.37 o
   4   9   0      508.23      554.46     31.64 o
   5   9   0     1391.53     1266.80     65.66 o
   6   9   0       85.06      118.87     25.58 o
   7   9   0      976.22      883.69     53.09 o
   8   9   0      153.28      123.18     26.89 o
   9   9   0       44.35       37.18     62.18 o
  10   9   0        7.54      -22.51     22.51 o
  11   9   0       11.69       15.15     33.20 o
  12   9   0       11.31       -6.04     27.32 o
  13   9   0        4.51        5.73     29.73 o
  14   9   0        0.60       13.28     45.88 o
   0  10   0      178.53      111.15     30.20 o
   1  10   0      362.83      353.00     31.20 o
   2  10   0       83.98       91.66     17.83 o
   3  10   0      937.36      871.97     41.26 o
   4  10   0     1068.17      951.13     44.06 o
   5  10   0      401.95      327.33     72.54 o
   6  10   0        0.48       38.41     38.63 o
   7  10   0      246.47      249.92     32.03 o
   8  10   0      989.04      820.47     66.01 o
   9  10   0       35.20       26.13     25.36 o
  10  10   0       53.83      100.24     30.30 o
  11  10   0        7.20      -30.79     35.62 o
  12  10   0        8.90       -2.41     28.17 o
  13  10   0       48.54       39.56     31.94 o
   1  11   0      992.08      973.06     72.10 o
   2  11   0       99.84       98.25     19.42 o
   3  11   0      847.04      762.08     40.36 o
   4  11   0      237.03      145.20     22.04 o
   5  11   0        8.55       29.90     22.15 o
   6  11   0      414.23      385.48     38.83 o
   7  11   0      118.90      119.96     28.60 o
   8  11   0       33.13       14.16     23.19 o
   9  11   0       69.21      100.82     30.30 o
  10  11   0        2.25      -38.98     63.99 o
  11  11   0       25.32       45.88     29.88 o
  12  11   0       87.89      175.64     37.57 o
   0  12   0       51.89       30.19     30.19 o
   1  12   0      640.37      492.17     33.53 o
   2  12   0      302.81      383.46     29.99 o
   3  12   0      152.38      182.22     24.28 o
   4  12   0      112.14      139.07     28.42 o
   5  12   0        1.55       40.23     25.09 o
   6  12   0        3.19       65.23     26.88 o
   7  12   0        5.37        0.72     25.17 o
   8  12   0        5.63       25.07     28.37 o
   9  12   0       14.67       32.48     54.93 o
  10  12   0        0.57      -26.49     28.51 o
  11  12   0        3.39       17.36     32.86 o
   1  13   0       56.83       41.32     21.28 o
   2  13   0      648.90      560.31     40.45 o
   3  13   0      173.39      153.56     24.79 o
   4  13   0      198.10      202.95     26.38 o
   5  13   0        7.18       33.81     25.09 o
   6  13   0        7.15      -12.83     25.09 o
   7  13   0       41.57      111.69     31.59 o
   8  13   0       42.66       59.40     35.02 o
   9  13   0        9.21       16.30     29.88 o
  10  13   0        4.72       19.24     32.01 o
   0  14   0       33.05       50.63     25.53 o
   1  14   0        6.47       -5.02     18.89 o
   2  14   0        0.67       -0.73     19.88 o
   3  14   0      141.03      143.26     26.26 o
   4  14   0        6.57       30.58     21.63 o
   5  14   0      341.59      335.40     40.58 o
   6  14   0        0.00       15.45     27.74 o
   7  14   0       10.96       21.87     29.44 o
   8  14   0       20.45       16.81     31.55 o
   9  14   0        0.04       16.85     31.15 o
   1  15   0        1.72       41.53     22.19 o
   2  15   0       43.34       85.82     34.41 o
   3  15   0        1.48       25.70     22.49 o
   4  15   0        2.64        6.59     23.44 o
   5  15   0        3.02      -26.88     26.88 o
   6  15   0        0.02       11.13     31.39 o
   7  15   0       24.61       58.38     34.12 o
   0  16   0       10.86        9.07     29.73 o
   1  16   0       99.81       98.64     23.40 o
   2  16   0       18.97       -7.56     45.89 o
   3  16   0        4.15       -7.46     30.30 o
   4  16   0        3.20       54.49     32.41 o
   5  16   0       36.34       83.54     35.83 o
   1  17   0       10.32       30.20     28.09 o
   2  17   0       55.92       78.49     54.34 o
   1   0   1    31051.48       -1.25      1.25 o
   2   0   1    14499.67    15708.68    411.41 o
   3   0   1     3617.41     3594.52     95.97 o
   4   0   1     7577.06     7477.29    197.04 o
   5   0   1    31863.67    34771.90    910.11 o
   6   0   1     1491.88     1591.14     51.58 o
   7   0   1        0.60       11.77      9.41 o
   8   0   1      419.33      441.89     33.10 o
   9   0   1        1.45       -4.23     15.37 o
  10   0   1     1122.12      962.11     52.73 o
  11   0   1      115.15      182.95     25.97 o
  12   0   1      399.87      413.80     37.97 o
  13   0   1       15.68       -6.85     23.47 o
  14   0   1       44.42       16.70     25.18 o
  15   0   1       26.41       14.77     31.39 o
  16   0   1       26.25       16.32     30.70 o
   0   1   1     7838.31       -1.19      1.19 o
   1   1   1      811.80      474.37     30.36 o
   2   1   1     2136.92     2134.31     45.36 o
   3   1   1     3236.77     3059.52     57.75 o
   4   1   1     2416.57     2342.63     45.02 o
   5   1   1     6367.40     6631.50    131.40 o
   6   1   1     7339.50     7068.75    148.51 o
   7   1   1      417.27      437.40     14.26 o
   8   1   1     1169.00     1213.09     30.06 o
  10   1   1      808.64      791.00     32.69 o
  11   1   1      351.73      392.21     25.21 o
  12   1   1      119.57      111.59     18.71 o
  13   1   1      118.81      189.19     21.81 o
  14   1   1      103.83       96.74     20.15 o
  15   1   1       48.82       58.58     21.37 o
  16   1   1       58.10       36.06     22.30 o
   0   2   1      641.77      528.93     20.99 o
   1   2   1     9300.86     9604.89    186.41 o
   2   2   1      798.03      671.98     19.98 o
   3   2   1     3566.98     3445.07     68.36 o
   4   2   1     1551.58     1369.82     27.44 o
   5   2   1     2368.03     2329.47     48.18 o
   6   2   1     3196.90     3348.60     72.45 o
   7   2   1      462.84      502.62     15.39 o
   8   2   1       87.34       87.19      8.24 o
   9   2   1     1144.50      948.02     35.78 o
  10   2   1       77.83      114.38     15.52 o
  11   2   1       19.64       45.72     15.68 o
  12   2   1       36.56       52.57     16.87 o
  13   2   1       62.09       76.78     18.69 o
  14   2   1       18.38       19.31     18.03 o
  15   2   1       18.19        6.61     20.04 o
  16   2   1      109.32       84.33     24.11 o
   0   3   1     7501.34     7447.61    179.73 o
   1   3   1    18755.95    20683.13    348.87 o
   2   3   1     8697.59     8783.39    148.57 o
   3   3   1    17761.02    19994.25    370.82 o
   4   3   1      789.80      762.02     19.42 o
   5   3   1     4982.41     5167.18    103.37 o
   6   3   1      187.06      182.95      9.01 o
   7   3   1     1415.89     1507.73     42.05 o
   8   3   1     2045.73     1920.60     51.75 o
   9   3   1       36.10       36.55     12.37 o
  10   3   1      399.09      321.73     23.91 o
  11   3   1      125.95       87.30     17.20 o
  12   3   1      447.42      342.08     25.23 o
  13   3   1        9.84       -1.38     16.51 o
  14   3   1       49.91       46.56     19.12 o
  15   3   1       25.42      -10.98     19.30 o
  16   3   1        1.79       28.20     25.79 o
   1   4   1      471.98      479.23     25.46 o
   2   4   1    12081.66    12235.17    215.58 o
   3   4   1     2326.07     2180.04     45.14 o
   4   4   1     1596.87     1853.34     39.68 o
   5   4   1     3387.38     3068.60     63.07 o
   6   4   1      850.84      993.71     25.06 o
   7   4   1      706.37      674.24     19.31 o
   8   4   1       88.60      110.07     13.26 o
   9   4   1       29.91      105.55     14.74 o
  10   4   1     1059.26     1067.74     47.41 o
  11   4   1       77.68       65.01     16.27 o
  12   4   1      100.40       97.11     18.70 o
  13   4   1        7.08        3.03     17.16 o
  14   4   1      129.54      150.87     23.19 o
  15   4   1       84.34       66.47     22.28 o
  16   4   1       26.76        1.76     65.20 o
   0   5   1     5953.77     5710.11    202.74 o
   1   5   1     4351.88     4059.56     73.73 o
   2   5   1    12868.14    13121.17    213.88 o
   3   5   1     1682.40     1789.64     34.29 o
   4   5   1     1914.90     1945.83     41.39 o
   5   5   1     3148.30     2763.29     57.56 o
   6   5   1      287.89      365.13     14.40 o
   7   5   1      526.74      480.44     23.54 o
   8   5   1      772.65      827.10     32.84 o
   9   5   1       27.18       75.86     15.10 o
  10   5   1      171.66      130.88     17.80 o
  11   5   1      195.27      144.09     20.75 o
  12   5   1       96.23       71.37     18.79 o
  13   5   1       75.95       98.29     20.67 o
  14   5   1      210.76      216.77     26.15 o
  15   5   1       77.56       84.49     23.51 o
   0   6   1     1079.20     1162.88     39.01 o
   1   6   1     2121.65     1956.32     37.56 o
   2   6   1     1647.57     1519.23     28.61 o
   3   6   1      910.73      852.19     19.82 o
   4   6   1      149.31      149.00     15.38 o
   5   6   1      225.67      255.63     22.61 o
   6   6   1      932.33      903.80     27.91 o
   7   6   1      378.60      362.23     21.61 o
   8   6   1     3173.28     2821.73    100.01 o
   9   6   1       31.62       68.58     16.10 o
  10   6   1       93.69      176.45     20.92 o
  11   6   1        3.26        1.65     15.52 o
  12   6   1       69.40       69.90     18.67 o
  13   6   1       49.02       51.76     19.61 o
  14   6   1      230.89      264.43     27.60 o
  15   6   1       63.02       51.71     23.68 o
   0   7   1     9740.07     9640.36    278.86 o
   1   7   1     3157.72     3189.58     62.55 o
   2   7   1      142.41      206.55     15.94 o
   3   7   1     1268.02     1225.84     26.54 o
   4   7   1     1352.58     1493.88     35.74 o
   5   7   1       60.03       53.22      8.81 o
   6   7   1      969.00      882.78     33.94 o
   7   7   1     2856.53     2573.39     81.81 o
   8   7   1     2327.49     2163.73    117.94 o
   9   7   1      495.89      459.99     27.65 o
  10   7   1      208.04      170.89     20.37 o
  11   7   1       17.54       26.77     17.46 o
  12   7   1       22.81       27.22     18.53 o
  13   7   1       63.03       72.15     21.79 o
  14   7   1        9.33       30.10     22.83 o
  15   7   1       30.76       36.87     23.80 o
   0   8   1      172.69      303.41     25.63 o
   1   8   1     1018.17      994.67     23.11 o
   2   8   1      268.39      301.29     10.99 o
   3   8   1      827.38      670.30     20.85 o
   4   8   1      154.08      139.21     10.15 o
   5   8   1     1043.89      981.63     37.12 o
   6   8   1      762.38      732.79     32.65 o
   7   8   1      639.53      669.23     32.82 o
   8   8   1      932.17      830.71     36.32 o
   9   8   1      617.81      654.80     33.84 o
  10   8   1       70.06       88.51     18.73 o
  11   8   1      113.09      125.81     19.80 o
  12   8   1        0.64      -17.40     17.40 o
  13   8   1       20.72       25.50     25.97 o
  14   8   1        0.12        0.69     22.14 o
   0   9   1        0.80        5.57     12.55 o
   1   9   1      266.46      260.16     13.53 o
   2   9   1      435.25      443.79     16.65 o
   3   9   1      274.05      286.06     14.48 o
   4   9   1      445.48      458.60     20.31 o
   5   9   1      424.89      437.82     44.34 o
   6   9   1      950.25      813.80     35.69 o
   7   9   1      692.54      733.62     35.53 o
   8   9   1      167.88      158.59     20.08 o
   9   9   1       47.85       60.52     17.80 o
  10   9   1      142.91      139.60     20.67 o
  11   9   1       56.88       50.10     19.41 o
  12   9   1       26.56       -0.16     19.71 o
  13   9   1       27.03      -11.62     20.48 o
  14   9   1       22.16      -13.38     31.55 o
   0  10   1      307.32      361.18     42.91 o
   1  10   1       40.43       46.24     13.26 o
   2  10   1      616.74      627.17     28.60 o
   3  10   1      681.57      648.30     25.26 o
   4  10   1     1196.89     1082.54     33.81 o
   5  10   1       50.09       60.43     16.63 o
   6  10   1      373.99      357.92     25.35 o
   7  10   1      675.03      642.22     34.01 o
   8  10   1       17.58       51.90     19.87 o
   9  10   1       18.08       25.39     17.11 o
  10  10   1      129.34      144.02     22.12 o
  11  10   1       16.47       -4.22     19.15 o
  12  10   1       36.74       62.67     22.06 o
  13  10   1       79.29       51.54     23.15 o
   0  11   1        0.68       -7.53     18.71 o
   1  11   1       52.23       79.83     13.79 o
   2  11   1      786.77      693.87     26.88 o
   3  11   1      354.16      333.24     19.45 o
   4  11   1      120.06      102.86     14.27 o
   5  11   1       38.90       32.49     18.82 o
   6  11   1      448.60      409.92     28.26 o
   7  11   1      146.78      130.69     20.67 o
   8  11   1       26.92       13.80     17.86 o
   9  11   1       44.76       55.20     19.90 o
  10  11   1       13.86       15.02     19.88 o
  11  11   1       42.50       40.31     21.57 o
  12  11   1       30.06       69.86     23.70 o
   0  12   1      172.64      170.48     26.90 o
   1  12   1       32.07       43.02     13.43 o
   2  12   1      531.39      544.33     27.32 o
   3  12   1       80.31       93.99     15.20 o
   4  12   1      371.93      370.77     25.36 o
   5  12   1      652.88      612.71     34.11 o
   6  12   1      116.39      135.37     20.95 o
   7  12   1       54.83        7.30     17.46 o
   8  12   1       56.16       81.59     31.72 o
   9  12   1      100.69       95.96     22.58 o
  10  12   1       26.13       21.61     21.12 o
  11  12   1       47.19       35.23     28.23 o
   0  13   1      105.46       91.79     25.62 o
   1  13   1      207.80      212.45     18.11 o
   2  13   1       82.46       94.91     15.45 o
   3  13   1       63.92       50.99     14.80 o
   4  13   1      119.50      128.47     19.62 o
   5  13   1       21.92       28.53     27.88 o
   6  13   1       79.24       84.25     20.64 o
   7  13   1      148.82      153.60     23.65 o
   8  13   1       67.47       90.58     22.61 o
   9  13   1       56.10       42.72     22.22 o
  10  13   1       51.14       18.86     22.77 o
   0  14   1       48.89       76.72     27.17 o
   1  14   1       15.18        4.91     13.61 o
   2  14   1       55.76       58.63     15.19 o
   3  14   1       47.35       55.68     15.98 o
   4  14   1      136.33      144.55     17.97 o
   5  14   1        0.82       27.29     18.66 o
   6  14   1       37.50       54.13     22.13 o
   7  14   1       75.30       89.97     22.70 o
   8  14   1        9.41       23.46     27.88 o
   9  14   1       30.49       44.13     23.35 o
   0  15   1      140.44      119.30     22.03 o
   1  15   1      132.80      131.91     17.93 o
   2  15   1       12.88       23.39     15.85 o
   3  15   1       32.78       37.14     16.32 o
   4  15   1       35.47        7.05     17.97 o
   5  15   1       11.76       17.71     20.67 o
   6  15   1       13.80       51.42     22.57 o
   7  15   1       35.60       33.29     23.05 o
   0  16   1        1.39       -5.11     20.47 o
   1  16   1        6.22       15.25     14.94 o
   2  16   1       38.33       28.13     18.63 o
   3  16   1       25.00       50.78     22.56 o
   4  16   1       70.86      117.67     25.57 o
   5  16   1        2.19        6.34     22.98 o
   0  17   1      210.17      241.82     34.07 o
   1  17   1       28.18       29.30     19.60 o
   2   0   2    15718.25    16123.61    483.98 o
   3   0   2    54959.27    73192.99   2122.52 o
   4   0   2     7765.56     8213.04    241.62 o
   5   0   2     6529.75     7142.15    268.35 o
   6   0   2     2943.57     3320.08    142.97 o
   7   0   2      178.67      249.03     15.09 o
   8   0   2     2537.73     2469.85     83.25 o
   9   0   2       89.66       34.65     28.38 o
  10   0   2       20.28       86.75     20.49 o
  11   0   2     1160.76      992.02     55.29 o
  12   0   2      427.53      348.82     35.47 o
  13   0   2       76.45       95.80     26.89 o
  14   0   2        0.00      -13.89     25.09 o
  15   0   2       50.18       72.70     30.70 o
  16   0   2       74.77       74.56     39.85 o
   1   1   2     1440.60     1244.56     44.55 o
   2   1   2    12543.56    13501.89    238.63 o
   3   1   2     1763.13     1603.56     44.01 o
   4   1   2     5525.52     5647.20    118.18 o
   5   1   2     4565.88     4430.20     84.40 o
   6   1   2     1972.25     2119.29     47.05 o
   7   1   2      353.72      423.43     14.01 o
   8   1   2      679.23      800.66     21.91 o
   9   1   2     1590.78     1523.82     51.50 o
  10   1   2     1279.17     1247.77     45.19 o
  11   1   2      359.83      333.39     25.30 o
  12   1   2      175.20      172.57     20.01 o
  13   1   2       82.92      108.05     19.47 o
  14   1   2        0.01       17.91     17.73 o
  15   1   2       55.22       39.94     20.88 o
  16   1   2        6.76       50.65     22.98 o
   0   2   2    59994.06    85380.49   2039.99 o
   1   2   2     7191.55     7934.00    171.53 o
   2   2   2     3690.33     3370.95     60.82 o
   3   2   2     3782.12     3712.77     73.90 o
   4   2   2     5588.94     5600.18    110.92 o
   5   2   2     2917.55     2700.69     52.58 o
   6   2   2     1801.27     1685.89     36.30 o
   7   2   2     1880.07     1972.67     59.62 o
   8   2   2      449.88      416.52     15.17 o
   9   2   2      373.23      338.73     20.70 o
  10   2   2      995.91      947.11     37.41 o
  11   2   2      466.54      410.05     25.53 o
  12   2   2      127.57      130.14     18.95 o
  13   2   2      177.08      220.32     22.75 o
  14   2   2        2.64       11.40     18.24 o
  15   2   2        9.78       35.83     20.36 o
  16   2   2        4.46      -11.31     20.76 o
   0   3   2      149.90      184.08     18.68 o
   1   3   2    14397.35    15078.54    254.60 o
   2   3   2     8970.70     8369.79    170.42 o
   3   3   2    12141.00    12421.15    242.97 o
   4   3   2     1626.45     2028.56     48.31 o
   5   3   2     1855.57     1918.59     44.74 o
   6   3   2      806.57      896.79     21.76 o
   7   3   2     1174.52     1169.23     28.74 o
   8   3   2       52.79       60.20      9.00 o
   9   3   2     1058.58      741.88     30.61 o
  10   3   2      116.04       99.88     15.85 o
  11   3   2      143.64      139.05     18.10 o
  12   3   2       88.39       74.82     17.45 o
  13   3   2       82.04       54.96     18.65 o
  14   3   2       23.36       36.36     18.98 o
  15   3   2       18.88       10.68     20.19 o
  16   3   2       58.51       82.04     23.66 o
   0   4   2    18695.40    18691.29    546.07 o
   1   4   2     5274.18     5173.33     96.87 o
   2   4   2     1460.50     1515.16     52.67 o
   3   4   2      817.74      920.99     34.96 o
   4   4   2     1398.52     1272.67     27.97 o
   5   4   2      359.48      542.28     38.14 o
   6   4   2      468.06      498.02     14.73 o
   7   4   2      716.28      711.51     20.16 o
   8   4   2      154.48      176.28     13.60 o
   9   4   2     2406.00     2003.46     65.65 o
  10   4   2     1013.23      982.22     39.38 o
  11   4   2       55.74       82.74     17.03 o
  12   4   2       48.19       38.79     16.71 o
  13   4   2        6.38       12.01     17.73 o
  14   4   2       75.11       87.24     21.07 o
  15   4   2       23.19       27.58     21.54 o
  16   4   2        9.77       16.85     32.41 o
   0   5   2     9013.75    10061.84    243.20 o
   1   5   2      394.87      663.85     33.62 o
   2   5   2     1742.01     1806.43     77.28 o
   3   5   2     4032.64     3750.12     63.02 o
   4   5   2     1826.31     1857.81     39.69 o
   5   5   2      228.34      234.85     16.02 o
   6   5   2      262.92      315.47     12.08 o
   7   5   2      266.40      313.72     15.35 o
   8   5   2      591.54      596.08     28.12 o
   9   5   2      577.24      505.33     27.07 o
  10   5   2      380.51      276.16     22.04 o
  11   5   2      116.38       79.27     17.46 o
  12   5   2        5.87       18.85     16.73 o
  13   5   2      208.56      235.24     25.81 o
  14   5   2        9.63       60.83     21.56 o
  15   5   2      224.40      254.31     28.36 o
   0   6   2        5.32       80.72     51.92 o
   1   6   2     1280.78     1286.70     28.51 o
   2   6   2      332.27      306.28      9.33 o
   3   6   2     1042.90     1017.94     21.45 o
   4   6   2     3659.68     3419.33     80.73 o
   5   6   2     4346.56     4191.28     96.51 o
   6   6   2      203.87      220.92     11.15 o
   7   6   2      707.51      661.48     44.48 o
   8   6   2     1346.14     1442.85     69.72 o
   9   6   2     1650.05     1478.93     52.82 o
  10   6   2     1703.72     1431.09     52.36 o
  11   6   2       90.66       63.30     17.17 o
  12   6   2      172.25      164.22     21.55 o
  13   6   2       54.34       43.12     20.22 o
  14   6   2       56.17       55.54     21.81 o
  15   6   2        7.97       20.74     22.74 o
   0   7   2     1702.23     2097.48     66.96 o
   1   7   2     1401.55     1561.36     34.29 o
   2   7   2     1699.52     1691.07     32.04 o
   3   7   2     1139.20     1098.57     21.62 o
   4   7   2     2569.31     2572.38     57.80 o
   5   7   2     1046.24      944.74     47.94 o
   6   7   2       44.19       54.22     12.66 o
   7   7   2      526.77      550.53     36.32 o
   8   7   2      483.37      556.92     31.07 o
   9   7   2      264.86      285.04     22.80 o
  10   7   2        6.96       24.18     16.05 o
  11   7   2      381.53      424.01     30.81 o
  12   7   2       27.15       16.94     18.51 o
  13   7   2      103.88      145.56     23.38 o
  14   7   2       47.38      114.83     24.51 o
  15   7   2       24.83       69.89     34.51 o
   0   8   2      180.32      178.37     14.50 o
   1   8   2     2124.91     2164.04     49.26 o
   2   8   2      317.01      285.86     10.78 o
   3   8   2     1087.97     1004.54     22.39 o
   4   8   2      265.17      295.79     13.31 o
   5   8   2      226.81      220.65     15.87 o
   6   8   2       92.59      223.13     48.32 o
   7   8   2      385.72      441.23     31.39 o
   8   8   2      126.97      179.12     19.46 o
   9   8   2      631.00      632.40     33.54 o
  10   8   2      209.79      160.91     20.31 o
  11   8   2       28.81       33.60     17.19 o
  12   8   2        4.19        4.64     18.07 o
  13   8   2       81.41      111.75     23.98 o
  14   8   2       39.88       14.80     24.75 o
   0   9   2      287.28      226.84     19.77 o
   1   9   2      117.67      143.29     11.07 o
   2   9   2      626.52      629.59     21.33 o
   3   9   2      287.42      267.53     14.54 o
   4   9   2      431.14      394.07     17.61 o
   5   9   2     1461.12     1128.79     48.02 o
   6   9   2      283.32      267.46     22.05 o
   7   9   2      543.62      558.76     30.68 o
   8   9   2      173.28      202.49     20.93 o
   9   9   2       93.10      107.56     19.14 o
  10   9   2      129.01       73.96     19.00 o
  11   9   2      158.57      109.79     20.95 o
  12   9   2      112.33       73.65     22.49 o
  13   9   2       64.53       11.08     21.96 o
   0  10   2      251.30      294.87     28.62 o
   1  10   2      386.35      393.80     26.52 o
   2  10   2      624.72      578.05     23.52 o
   3  10   2      458.93      427.04     20.14 o
   4  10   2      482.78      451.60     21.53 o
   5  10   2      387.71      334.53     29.32 o
   6  10   2      344.21      329.72     24.29 o
   7  10   2       38.51       90.29     17.68 o
   8  10   2       83.91       70.81     18.20 o
   9  10   2       40.33       27.53     17.64 o
  10  10   2      218.57      208.70     24.46 o
  11  10   2      147.49      135.38     23.23 o
  12  10   2      111.83      134.10     23.75 o
  13  10   2       12.81       27.57     22.00 o
   0  11   2      111.13      111.76     23.06 o
   1  11   2      104.51      122.09     19.70 o
   2  11   2      117.85      146.58     14.76 o
   3  11   2      187.28      227.78     20.44 o
   4  11   2      215.24      186.20     18.44 o
   5  11   2       60.04       56.62     22.66 o
   6  11   2       87.69       89.51     18.25 o
   7  11   2      116.20       99.57     19.77 o
   8  11   2       46.42       61.75     18.98 o
   9  11   2       88.37       81.75     20.82 o
  10  11   2        1.27       -2.77     19.22 o
  11  11   2      112.49      134.32     24.12 o
  12  11   2       10.71       -8.24     21.38 o
   0  12   2       91.68       74.18     34.42 o
   1  12   2       92.45      102.83     16.02 o
   2  12   2      168.60      203.12     17.14 o
   3  12   2      255.63      240.51     18.34 o
   4  12   2      233.75      224.60     17.95 o
   5  12   2      105.09      147.47     21.10 o
   6  12   2      146.31      172.42     21.99 o
   7  12   2        9.00      -15.04     16.68 o
   8  12   2       47.86       16.43     19.45 o
   9  12   2       18.39       19.31     20.30 o
  10  12   2       73.13       84.87     22.84 o
  11  12   2        1.60        6.03     22.41 o
   0  13   2      182.30      156.08     25.97 o
   1  13   2       27.61       47.36     13.76 o
   2  13   2      122.61      111.02     15.85 o
   3  13   2      165.55      158.21     17.54 o
   4  13   2      130.22      128.49     16.81 o
   5  13   2      189.70      138.78     31.21 o
   6  13   2       35.68       19.16     18.67 o
   7  13   2       88.31       75.59     21.40 o
   8  13   2       98.99      141.28     24.00 o
   9  13   2        3.66       20.21     21.37 o
  10  13   2       14.10        5.06     22.32 o
   0  14   2       26.13       41.52     39.95 o
   1  14   2       10.48       27.80     13.82 o
   2  14   2       64.48       62.28     15.32 o
   3  14   2      136.42      131.80     19.02 o
   4  14   2        4.85       18.89     15.10 o
   5  14   2        2.15       52.01     19.98 o
   6  14   2        3.99       32.74     19.84 o
   7  14   2        3.41       40.02     22.43 o
   8  14   2       75.12       86.69     25.10 o
   9  14   2       21.53       60.57     23.51 o
   0  15   2       73.57       67.55     20.28 o
   1  15   2        3.33       23.22     14.58 o
   2  15   2       36.38       41.50     16.08 o
   3  15   2       26.34       34.58     17.74 o
   4  15   2        6.63       -3.31     17.47 o
   5  15   2        7.94       17.80     20.93 o
   6  15   2        3.85        9.92     20.74 o
   7  15   2       27.63      -12.98     22.17 o
   0  16   2      172.96      214.95     28.93 o
   1  16   2       24.06       30.75     19.62 o
   2  16   2       21.20       22.06     18.61 o
   3  16   2       13.28       39.04     19.23 o
   4  16   2       91.64       92.74     24.86 o
   5  16   2       88.28       57.86     31.37 o
   0  17   2        0.54       17.58     27.26 o
   1  17   2       42.13        8.89     19.14 o
   2   0   3     3552.83     3359.84     89.60 o
   3   0   3    11783.64    11585.24    338.38 o
   4   0   3     3360.10     3099.15     97.15 o
   5   0   3        0.00        4.26      8.54 o
   6   0   3    15873.27    16114.30    509.44 o
   7   0   3      780.78      814.24     30.12 o
   8   0   3     2147.00     2238.07     72.33 o
   9   0   3      155.01      137.31     20.92 o
  10   0   3      488.36      512.87     38.05 o
  11   0   3       60.53       83.57     22.15 o
  12   0   3       41.78       23.17     23.01 o
  13   0   3      663.47      562.35     51.42 o
  14   0   3        1.63       19.82     25.57 o
  15   0   3       21.87       28.98     28.17 o
  16   0   3        0.05       35.70     31.55 o
   0   1   3     2226.60     1755.63    112.21 o
   1   1   3     8610.35     5037.97    145.40 o
   2   1   3     6591.35     6684.70    119.07 o
   3   1   3     4151.43     4028.35     79.58 o
   4   1   3     2954.61     2891.72     61.64 o
   5   1   3     2634.38     2445.78     50.12 o
   6   1   3     2485.02     2717.91     55.36 o
   7   1   3      189.98      189.35      9.34 o
   8   1   3      176.72      209.04     10.76 o
   9   1   3     2726.96     2577.77     80.45 o
  10   1   3      290.67      338.98     22.05 o
  11   1   3      385.82      346.80     25.00 o
  12   1   3      277.98      264.79     22.94 o
  13   1   3      271.05      303.35     25.20 o
  14   1   3      156.02      180.74     23.08 o
  15   1   3        2.41      -18.67     18.67 o
  16   1   3       60.79       33.83     22.46 o
   0   2   3     6451.67     6257.89    151.60 o
   1   2   3    29948.72    36388.93    638.51 o
   2   2   3     4924.54     4633.12     82.59 o
   3   2   3     3248.23     2969.16     59.47 o
   4   2   3     1085.36     1166.98     27.79 o
   5   2   3     4017.30     4213.25     84.55 o
   6   2   3      661.49      649.61     20.33 o
   7   2   3     1077.80     1100.90     27.06 o
   8   2   3      589.12      621.95     18.70 o
   9   2   3      119.71      155.23     15.39 o
  10   2   3      352.05      377.59     23.42 o
  11   2   3      299.69      284.55     22.17 o
  12   2   3      224.89      174.63     20.30 o
  13   2   3      355.21      369.84     27.47 o
  14   2   3        2.61       -5.00     17.14 o
  15   2   3       58.24       62.51     20.94 o
  16   2   3       12.50      -16.52     20.66 o
   0   3   3      936.34      705.89     21.37 o
   1   3   3    21951.00    22163.11    547.30 o
   2   3   3     1665.08     1673.34     35.09 o
   3   3   3      184.63      228.34     10.47 o
   4   3   3    18352.38    20649.67    425.86 o
   5   3   3     1932.22     2037.47     46.45 o
   6   3   3      320.95      317.17     11.18 o
   7   3   3      868.69      750.56     20.49 o
   8   3   3       50.99       48.81      8.82 o
   9   3   3      622.56      540.32     26.78 o
  10   3   3      252.27      263.30     24.59 o
  11   3   3      145.71      144.40     18.55 o
  12   3   3        9.21        3.40     15.16 o
  13   3   3      155.13      171.32     34.29 o
  14   3   3       59.69       99.61     21.61 o
  15   3   3      136.63      143.90     23.97 o
  16   3   3       12.42       32.82     22.65 o
   0   4   3        0.85        6.96      5.62 o
   1   4   3      372.51      387.22     36.59 o
   2   4   3     7623.56     7029.62    124.22 o
   3   4   3     5340.38     5219.98    103.86 o
   4   4   3      613.13      661.04     37.14 o
   5   4   3     9425.49     9784.84    192.94 o
   6   4   3       88.84      110.46      7.85 o
   7   4   3      558.60      556.00     17.28 o
   8   4   3      174.40      204.10     14.33 o
   9   4   3      210.73      245.83     18.71 o
  10   4   3      423.13      415.93     25.23 o
  11   4   3      371.86      244.22     23.73 o
  12   4   3        6.62        1.87     15.95 o
  13   4   3       40.68       31.54     17.94 o
  14   4   3        4.19        0.45     18.93 o
  15   4   3       32.96       -7.69     20.66 o
   0   5   3     3088.97     3282.11     99.06 o
   1   5   3     4764.83     4737.50     89.29 o
   2   5   3    13478.02    14230.66    231.84 o
   3   5   3      999.58      999.50     21.58 o
   4   5   3     6215.03     6055.03    120.59 o
   5   5   3       36.86       39.37      7.98 o
   6   5   3      333.16      339.79     12.57 o
   7   5   3      335.68      268.92     14.45 o
   8   5   3      474.68      412.15     23.92 o
   9   5   3     1072.68      927.39     36.81 o
  10   5   3       71.50      112.53     16.80 o
  11   5   3       28.73       35.79     15.96 o
  12   5   3      343.10      291.61     24.58 o
  13   5   3       10.26       42.74     18.39 o
  14   5   3      267.50      269.38     27.43 o
  15   5   3        8.76       35.62     22.00 o
   0   6   3    13068.49    13521.21    396.22 o
   1   6   3     6535.02     6556.83    123.23 o
   2   6   3      448.49      528.04     19.13 o
   3   6   3     4466.76     4310.92     75.12 o
   4   6   3     1140.47     1098.61     25.77 o
   5   6   3     1035.91     1102.96     29.53 o
   6   6   3      138.09      139.75     10.29 o
   7   6   3      227.55      267.97     18.72 o
   8   6   3      302.73      368.67     23.67 o
   9   6   3      282.91      342.69     24.00 o
  10   6   3      382.21      428.59     27.03 o
  11   6   3       25.20       19.48     16.14 o
  12   6   3      116.52      116.69     24.97 o
  13   6   3       95.78      112.03     20.98 o
  14   6   3       90.21      116.87     23.69 o
  15   6   3       23.60        0.60     22.66 o
   0   7   3     3564.53     4016.67    140.12 o
   1   7   3      988.97     1012.14     25.36 o
   2   7   3     1356.47     1338.11     26.22 o
   3   7   3     3492.49     3300.82     56.54 o
   4   7   3     1370.28     1403.41     32.08 o
   5   7   3       73.69      103.70     11.52 o
   6   7   3      319.97      304.83     19.78 o
   7   7   3      102.31      145.21     16.43 o
   8   7   3      346.45      412.13     25.52 o
   9   7   3      220.42      194.67     20.04 o
  10   7   3       12.98       12.07     15.61 o
  11   7   3        1.80       46.41     24.22 o
  12   7   3       51.85       80.22     19.94 o
  13   7   3       59.31       67.25     21.26 o
  14   7   3      193.38      221.73     27.39 o
  15   7   3       23.01       19.92     32.44 o
   0   8   3     1707.86     1683.47     63.87 o
   1   8   3     1542.77     1468.56     33.11 o
   2   8   3      808.50      782.76     19.32 o
   3   8   3     1099.51     1054.57     24.67 o
   4   8   3      419.53      438.62     17.48 o
   5   8   3      151.71      208.16     17.79 o
   6   8   3     3142.48     2920.72     91.67 o
   7   8   3     1574.27     1305.80     47.81 o
   8   8   3      359.03      311.51     23.53 o
   9   8   3      425.61      432.72     27.64 o
  10   8   3       38.16       28.65     16.84 o
  11   8   3        5.32        7.43     20.62 o
  12   8   3       53.65       21.09     18.70 o
  13   8   3        8.32       36.82     21.55 o
  14   8   3       66.20       88.56     24.14 o
   0   9   3        0.03       18.54     12.77 o
   1   9   3      269.44      292.90     14.33 o
   2   9   3     1571.96     1253.10     33.38 o
   3   9   3       85.27       86.06     10.46 o
   4   9   3      304.58      278.69     15.12 o
   5   9   3      312.28      330.47     24.43 o
   6   9   3      227.76      193.07     24.77 o
   7   9   3      121.47      127.79     18.41 o
   8   9   3      549.03      502.70     29.62 o
   9   9   3        2.28       56.37     17.33 o
  10   9   3        7.99       25.91     17.32 o
  11   9   3        8.11       18.80     18.24 o
  12   9   3       12.66       -5.11     19.12 o
  13   9   3        5.84       26.34     21.42 o
   0  10   3     1193.71     1066.28     56.18 o
   1  10   3      173.17      174.05     15.29 o
   2  10   3      301.46      249.37     16.01 o
   3  10   3     1321.85     1128.98     34.67 o
   4  10   3       76.68       85.60     13.30 o
   5  10   3       21.97       26.47     15.29 o
   6  10   3       38.08       47.43     21.44 o
   7  10   3      229.77      188.76     20.67 o
   8  10   3       37.62       44.29     17.79 o
   9  10   3       66.25      104.06     19.91 o
  10  10   3       23.29       16.54     18.35 o
  11  10   3       20.72       -4.32     19.40 o
  12  10   3       31.60       31.23     21.04 o
  13  10   3       20.12       45.53     36.32 o
   0  11   3      437.12      317.65     31.20 o
   1  11   3     1413.37     1192.73     39.70 o
   2  11   3      100.07      126.64     14.44 o
   3  11   3      412.04      395.70     20.75 o
   4  11   3      151.33      144.86     15.15 o
   5  11   3      276.36      242.67     22.31 o
   6  11   3        0.44       23.90     17.20 o
   7  11   3       12.21        7.91     16.75 o
   8  11   3       88.39       88.38     19.76 o
   9  11   3      208.65      172.92     23.52 o
  10  11   3      137.74      120.51     22.90 o
  11  11   3       41.07       75.18     22.02 o
  12  11   3      147.94      170.33     26.87 o
   0  12   3        1.26       23.80     20.90 o
   1  12   3      225.74      201.75     18.37 o
   2  12   3      354.62      456.03     22.90 o
   3  12   3       13.96       38.90     13.77 o
   4  12   3      533.33      476.17     25.60 o
   5  12   3      142.05      131.72     30.33 o
   6  12   3       20.58       75.95     18.98 o
   7  12   3       70.01      108.78     20.26 o
   8  12   3       12.09      -16.68     26.31 o
   9  12   3        6.58       33.91     20.03 o
  10  12   3       39.00       16.72     20.94 o
  11  12   3       43.45       25.01     22.47 o
   0  13   3        5.91       18.99     18.75 o
   1  13   3      286.78      223.92     18.01 o
   2  13   3      172.72      153.20     16.82 o
   3  13   3      160.82      129.40     16.96 o
   4  13   3        1.12       13.83     14.37 o
   5  13   3       87.70      104.81     20.78 o
   6  13   3       39.72       43.70     19.41 o
   7  13   3       34.21        5.40     26.50 o
   8  13   3      127.69      159.49     28.76 o
   9  13   3       45.05       54.97     22.26 o
  10  13   3       39.46       50.28     23.18 o
   0  14   3      193.17      176.23     24.98 o
   1  14   3       35.10       34.13     14.61 o
   2  14   3       42.61       44.15     19.79 o
   3  14   3       14.32       48.97     15.77 o
   4  14   3       13.58       40.41     17.27 o
   5  14   3      106.23      110.04     22.26 o
   6  14   3       62.15       60.01     21.20 o
   7  14   3      163.46      154.82     25.00 o
   8  14   3        1.34       42.35     22.83 o
   9  14   3       39.19       37.66     23.23 o
   0  15   3        8.40      -14.79     18.19 o
   1  15   3       51.16       83.01     15.45 o
   2  15   3       90.24       72.52     16.73 o
   3  15   3       23.58        8.41     17.66 o
   4  15   3        2.84      -17.56     17.56 o
   5  15   3        1.00      -11.07     20.91 o
   6  15   3        6.84        8.77     21.70 o
   7  15   3       33.95       60.74     23.64 o
   0  16   3        2.89       16.22     20.68 o
   1  16   3       74.68       55.36     21.03 o
   2  16   3       23.31       15.54     18.54 o
   3  16   3       13.14       54.36     19.82 o
   4  16   3       56.16       60.04     20.92 o
   5  16   3        9.36       17.26     23.22 o
   0  17   3       11.41      -21.79     25.65 o
   1  17   3       21.89       13.93     19.21 o
   1   0   4      689.29      291.40     12.57 o
   2   0   4      807.30      735.05     20.74 o
   3   0   4     9733.11     9511.18    250.20 o
   4   0   4      501.64      423.15     47.61 o
   5   0   4     4627.22     4623.97    137.88 o
   6   0   4     7612.89     7814.49    207.78 o
   7   0   4     1137.86      989.24     35.02 o
   8   0   4      508.86      664.71     42.62 o
   9   0   4      760.54      748.14     41.30 o
  10   0   4       49.89       71.89     20.05 o
  11   0   4       81.60       54.99     20.80 o
  12   0   4       57.24       65.72     26.57 o
  13   0   4        0.29       61.77     26.03 o
  14   0   4      171.15      195.18     32.68 o
  15   0   4       82.83      100.49     31.56 o
  16   0   4        2.96        4.64     29.44 o
   0   1   4    15894.15    18122.43    766.99 o
   1   1   4     6110.52     5597.00    185.51 o
   2   1   4     1273.38     1152.63     28.76 o
   3   1   4     6019.39     5924.56    110.95 o
   4   1   4      891.71      943.84     20.58 o
   5   1   4      445.75      681.59     46.50 o
   6   1   4    12744.10    13134.78    258.26 o
   7   1   4       60.46       66.53      6.23 o
   8   1   4     1117.84     1024.51     26.29 o
   9   1   4      237.29      304.20     17.15 o
  10   1   4     1121.26     1007.88     63.70 o
  11   1   4      623.69      567.11     39.12 o
  12   1   4      314.17      299.66     24.14 o
  13   1   4        8.20       20.29     17.30 o
  14   1   4      216.99      208.63     23.44 o
  15   1   4       48.43       34.71     20.44 o
  16   1   4       13.53       49.91     22.85 o
   0   2   4     5985.22     5652.12    117.64 o
   1   2   4     4691.05     4706.79    109.07 o
   2   2   4     7528.47     7315.70    135.80 o
   3   2   4      479.34      499.55     13.02 o
   4   2   4     1829.55     1837.11     38.04 o
   5   2   4     9789.36     9738.56    202.85 o
   6   2   4     2226.61     2509.73     52.22 o
   7   2   4      230.90      295.89     11.17 o
   8   2   4     2066.93     2007.27     49.44 o
   9   2   4      682.27      524.41     27.61 o
  10   2   4      859.63      785.70     32.99 o
  11   2   4      293.34      266.88     21.89 o
  12   2   4      190.78      208.71     21.17 o
  13   2   4      142.49      171.52     30.86 o
  14   2   4       36.39       45.32     18.61 o
  15   2   4        6.97       10.35     19.07 o
  16   2   4       17.62       38.11     22.17 o
   0   3   4     1327.59     1196.17     37.40 o
   1   3   4     5818.59     6279.75    116.07 o
   2   3   4    16931.95    17349.64    319.54 o
   3   3   4     3992.28     4096.26     77.44 o
   4   3   4      971.52     1160.46     30.16 o
   5   3   4     8007.60     7673.54    160.51 o
   6   3   4      837.28      952.19     22.54 o
   7   3   4      126.20      141.04      8.06 o
   8   3   4      191.65      170.91     11.90 o
   9   3   4      904.57      749.30     36.38 o
  10   3   4      123.10      164.02     17.46 o
  11   3   4      196.91      174.24     19.32 o
  12   3   4       89.31       76.02     17.50 o
  13   3   4      141.69      136.77     22.22 o
  14   3   4       77.16       66.32     20.29 o
  15   3   4        2.03      -13.94     19.08 o
  16   3   4       38.11       27.34     22.00 o
   0   4   4     6173.22     6456.89    190.30 o
   1   4   4    19735.56    21011.88    370.34 o
   2   4   4     3473.11     3368.26     56.25 o
   3   4   4     2336.03     2358.39     73.77 o
   4   4   4     5814.99     5533.63    116.75 o
   5   4   4     5209.69     5679.43    113.45 o
   6   4   4     1325.87     1237.28     29.83 o
   7   4   4      147.64      188.50     10.68 o
   8   4   4     1629.07     1486.68     45.10 o
   9   4   4      351.55      374.29     22.81 o
  10   4   4      537.18      489.14     27.46 o
  11   4   4      205.13      186.64     20.08 o
  12   4   4      137.94       95.34     18.38 o
  13   4   4       20.41       21.21     17.95 o
  14   4   4       30.49        6.43     18.82 o
  15   4   4       31.40       27.09     21.24 o
   0   5   4      377.92      445.58     26.56 o
   1   5   4     2126.96     2050.98     40.11 o
   2   5   4      992.26     1131.42     42.70 o
   3   5   4      541.95      595.82     15.33 o
   4   5   4      181.04      166.71     19.54 o
   5   5   4      198.24      231.93     11.67 o
   6   5   4      985.70     1019.77     27.74 o
   7   5   4      342.08      302.56     15.21 o
   8   5   4       64.40      111.56     15.16 o
   9   5   4     1876.91     1802.76     78.45 o
  10   5   4      501.99      384.93     24.93 o
  11   5   4      184.52      172.06     19.73 o
  12   5   4       16.67       50.16     17.43 o
  13   5   4       70.15       60.97     18.94 o
  14   5   4       61.51       91.27     22.09 o
  15   5   4      132.06      123.87     24.71 o
   0   6   4     6438.37     6176.00    183.10 o
   1   6   4     1371.14     1272.21     31.49 o
   2   6   4     3595.07     3742.55     65.93 o
   3   6   4      963.20     1167.05     29.48 o
   4   6   4     1274.31     1272.20     29.07 o
   5   6   4     2042.07     1855.70     45.72 o
   6   6   4      240.99      224.61     13.23 o
   7   6   4       10.43       70.44     18.12 o
   8   6   4      256.80      363.92     25.47 o
   9   6   4       77.94      143.77     18.83 o
  10   6   4      392.91      384.89     40.26 o
  11   6   4       50.63       31.13     17.03 o
  12   6   4        3.66        2.56     17.18 o
  13   6   4       23.47       46.75     19.14 o
  14   6   4       39.93       48.14     22.03 o
  15   6   4       22.89        9.58     31.56 o
   0   7   4      841.65      890.37     32.54 o
   1   7   4     1157.98     1039.63     24.19 o
   2   7   4     1078.24     1057.32     22.54 o
   3   7   4      258.19      345.11     12.76 o
   4   7   4      358.87      458.89     14.99 o
   5   7   4      442.51      505.29     30.30 o
   6   7   4     1170.75     1036.02     41.68 o
   7   7   4     1269.86     1160.00     42.92 o
   8   7   4     1772.91     1585.11     62.97 o
   9   7   4       68.40      120.82     18.24 o
  10   7   4      155.55      181.84     20.63 o
  11   7   4       38.58       20.55     18.65 o
  12   7   4       36.88       67.03     19.85 o
  13   7   4       26.61       13.76     20.11 o
  14   7   4       73.42       97.19     24.09 o
   0   8   4     1184.69     1226.86     49.25 o
   1   8   4      654.72      698.00     19.78 o
   2   8   4      519.10      527.84     15.24 o
   3   8   4       87.18      122.32      9.12 o
   4   8   4      169.65      167.91     10.87 o
   5   8   4      637.82      668.35     29.65 o
   6   8   4     1419.71     1498.02     52.36 o
   7   8   4      842.05      873.37     36.47 o
   8   8   4      118.64      164.87     19.31 o
   9   8   4       37.51       55.98     17.02 o
  10   8   4       68.53       73.90     18.24 o
  11   8   4       61.96       41.39     17.77 o
  12   8   4        1.39        3.85     17.71 o
  13   8   4       43.35       56.53     21.83 o
  14   8   4       68.24       32.74     32.24 o
   0   9   4        9.99       40.82     12.92 o
   1   9   4      327.54      295.23     14.37 o
   2   9   4      224.39      208.08     12.81 o
   3   9   4      148.70      200.64     12.86 o
   4   9   4      531.83      498.68     19.89 o
   5   9   4      355.97      363.19     23.71 o
   6   9   4      279.96      230.73     20.79 o
   7   9   4      392.07      360.19     24.77 o
   8   9   4        3.90       37.59     16.44 o
   9   9   4      399.87      398.85     29.47 o
  10   9   4        5.86        8.07     18.65 o
  11   9   4      123.16       95.21     20.95 o
  12   9   4       31.04       26.57     20.32 o
  13   9   4       17.55       38.20     35.20 o
   0  10   4     1059.39     1095.35     57.01 o
   1  10   4      297.89      287.17     20.50 o
   2  10   4       69.35       52.12     11.79 o
   3  10   4     1142.39     1103.87     34.06 o
   4  10   4      161.98      141.83     14.18 o
   5  10   4      892.72      764.20     35.42 o
   6  10   4       68.11       64.42     17.17 o
   7  10   4      185.69      199.61     21.19 o
   8  10   4      142.35      150.79     21.39 o
   9  10   4      148.14      149.83     31.21 o
  10  10   4      122.71      129.26     21.83 o
  11  10   4        1.74        6.29     19.30 o
  12  10   4       75.44       94.45     22.78 o
  13  10   4       15.72        6.83     21.17 o
   0  11   4      257.81      244.91     32.63 o
   1  11   4      149.31      190.12     16.77 o
   2  11   4      642.08      629.65     26.16 o
   3  11   4       70.02      112.81     13.95 o
   4  11   4      190.35      164.09     15.87 o
   5  11   4      236.97      235.99     22.29 o
   6  11   4      128.38       99.06     19.27 o
   7  11   4       30.81       56.98     18.24 o
   8  11   4       43.62       74.32     23.35 o
   9  11   4       27.75       26.29     19.28 o
  10  11   4       81.70      126.04     27.06 o
  11  11   4       58.27       73.06     23.70 o
  12  11   4      124.39      133.75     31.55 o
   0  12   4      412.14      338.06     50.83 o
   1  12   4      108.59      104.11     18.45 o
   2  12   4      426.37      356.77     21.02 o
   3  12   4      548.92      577.03     26.30 o
   4  12   4      300.63      261.08     19.10 o
   5  12   4       39.47       59.08     18.24 o
   6  12   4      344.22      325.17     26.28 o
   7  12   4      226.91      233.52     24.40 o
   8  12   4      139.12      123.91     22.48 o
   9  12   4      182.99      122.27     23.24 o
  10  12   4       38.32       26.97     21.16 o
  11  12   4       62.25       48.16     23.19 o
   0  13   4      112.64      125.68     21.80 o
   1  13   4      131.99      101.55     16.51 o
   2  13   4       20.39       18.85     13.86 o
   3  13   4      191.53      222.23     21.60 o
   4  13   4      197.84      179.64     19.50 o
   5  13   4       58.77       98.51     20.36 o
   6  13   4       68.94       60.80     19.80 o
   7  13   4        9.23       31.13     19.89 o
   8  13   4      191.96      222.74     30.69 o
   9  13   4      139.50      137.32     25.01 o
  10  13   4       26.93       48.17     23.02 o
   0  14   4       53.94       52.04     20.85 o
   1  14   4       43.33       52.60     14.61 o
   2  14   4       66.75       86.27     16.21 o
   3  14   4        0.50       -7.26     14.42 o
   4  14   4       90.32      112.85     19.11 o
   5  14   4        9.95       13.57     19.61 o
   6  14   4       19.80       16.25     20.20 o
   7  14   4      128.06      124.11     24.18 o
   8  14   4       41.48       72.45     23.54 o
   9  14   4       87.87       95.69     24.65 o
   0  15   4        0.00      -28.02     28.02 o
   1  15   4       38.33       51.77     15.15 o
   2  15   4       35.35       47.56     17.56 o
   3  15   4       21.16       40.97     18.04 o
   4  15   4        4.64      -16.87     16.87 o
   5  15   4        0.46       -1.09     22.13 o
   6  15   4      131.00      141.53     24.80 o
   7  15   4        8.13       13.00     22.14 o
   0  16   4        0.05       25.46     24.25 o
   1  16   4      110.64      144.17     19.93 o
   2  16   4       83.71      132.51     19.83 o
   3  16   4       10.15       32.23     19.29 o
   4  16   4       14.31       42.37     20.13 o
   5  16   4       42.13       78.61     36.60 o
   0  17   4       13.07        7.20     33.57 o
   1  17   4        4.28       11.15     19.07 o
   1   0   5    43536.15    50256.25   2084.19 o
   2   0   5    28891.82    34769.33    905.81 o
   3   0   5      358.65      255.12     11.17 o
   4   0   5    15136.74    16006.67    420.32 o
   5   0   5     1809.61     1771.75     55.59 o
   6   0   5     1411.28     1551.44     96.85 o
   7   0   5      419.18      402.25     19.78 o
   8   0   5     3491.84     3687.40    113.97 o
   9   0   5     1129.45      988.63     42.93 o
  10   0   5      590.70      675.64     43.05 o
  11   0   5      242.45      234.28     28.54 o
  12   0   5       84.90       76.70     24.33 o
  13   0   5      353.23      338.71     45.32 o
  14   0   5      186.64      232.65     34.90 o
  15   0   5       41.30      -25.18     25.18 o
  16   0   5        1.90      -22.58     28.88 o
   0   1   5    10879.64    11194.50    481.50 o
   1   1   5    37487.46    50523.21   1044.79 o
   2   1   5     3065.56     3197.46     63.31 o
   3   1   5     5076.29     4568.61     85.84 o
   4   1   5      114.18      111.80      8.62 o
   5   1   5     9215.29     9051.99    188.31 o
   6   1   5       75.61       68.20     12.20 o
   7   1   5      483.50      485.54     13.55 o
   8   1   5      174.65      182.74     10.23 o
   9   1   5      673.90      599.13     22.30 o
  10   1   5      692.08      647.23     30.47 o
  11   1   5      485.15      429.70     26.25 o
  12   1   5      409.93      382.33     26.27 o
  13   1   5      142.15       85.49     19.46 o
  14   1   5       51.29       85.11     24.23 o
  15   1   5       26.65       40.75     20.51 o
  16   1   5       14.32        2.58     21.40 o
   0   2   5     5402.24     4918.45    109.21 o
   1   2   5     8982.61     8443.34    163.76 o
   2   2   5     8522.07     8361.55    163.39 o
   3   2   5     5129.20     5254.51     98.38 o
   4   2   5     1943.71     1614.90     43.74 o
   5   2   5     4059.68     4524.58     90.49 o
   6   2   5      305.77      436.37     19.59 o
   7   2   5        7.83        9.62      4.74 o
   8   2   5      445.43      467.16     18.67 o
   9   2   5      139.40      186.58     14.24 o
  10   2   5      332.73      472.33     26.13 o
  11   2   5      753.52      663.79     32.95 o
  12   2   5      394.78      323.89     24.46 o
  13   2   5       10.10       17.80     17.12 o
  14   2   5       31.32       56.90     18.98 o
  15   2   5       11.69       -4.84     19.12 o
  16   2   5       17.09      -20.46     20.46 o
   0   3   5     4881.68     4843.92    137.33 o
   1   3   5     3985.20     3905.12     76.81 o
   2   3   5     3989.23     3755.69     70.40 o
   3   3   5     1084.15      917.05     29.47 o
   4   3   5      523.42      382.90     19.66 o
   5   3   5     1156.25     1232.53     37.25 o
   6   3   5      785.56      728.28     18.31 o
   7   3   5      146.99      128.67      8.02 o
   8   3   5      199.53      257.63     14.02 o
   9   3   5      160.33      200.01     17.34 o
  10   3   5      853.80      690.45     32.19 o
  11   3   5      174.01      217.85     20.68 o
  12   3   5      248.91      222.36     21.66 o
  13   3   5       27.33       12.92     16.92 o
  14   3   5       17.63       22.26     17.80 o
  15   3   5        9.29       -0.41     19.40 o
  16   3   5        8.29       12.43     21.29 o
   0   4   5    15374.81    15236.76    400.19 o
   1   4   5     1050.75     1521.07     45.41 o
   2   4   5      395.86      437.88     19.78 o
   3   4   5     9373.14     8813.60    173.22 o
   4   4   5     1222.23     1434.33     54.85 o
   5   4   5     2053.54     2247.45     49.84 o
   6   4   5     1630.26     1643.16     40.21 o
   7   4   5     1601.06     1403.08     35.89 o
   8   4   5      356.71      424.27     22.75 o
   9   4   5     1228.83     1046.11     39.42 o
  10   4   5       76.14      107.17     16.70 o
  11   4   5       60.94       87.61     17.35 o
  12   4   5        3.66       16.58     15.65 o
  13   4   5        9.75       -7.56     17.07 o
  14   4   5       46.99       38.70     19.59 o
  15   4   5        1.17      -13.11     19.40 o
   0   5   5     2177.91     2301.54     67.88 o
   1   5   5     1949.71     2139.23     44.09 o
   2   5   5     1925.15     1740.14     36.66 o
   3   5   5      682.35      747.96     18.46 o
   4   5   5     3577.18     3430.77     74.22 o
   5   5   5     2110.59     2043.40     43.51 o
   6   5   5      549.22      557.86     16.99 o
   7   5   5       70.61       53.62      9.24 o
   8   5   5     1197.56     1058.07     39.12 o
   9   5   5      344.03      424.20     25.09 o
  10   5   5       78.99      137.38     18.10 o
  11   5   5      331.95      307.43     23.84 o
  12   5   5      400.44      378.07     29.58 o
  13   5   5       85.49       68.72     19.91 o
  14   5   5        8.68      -12.48     19.11 o
  15   5   5       76.73       79.04     23.17 o
   0   6   5      157.29      224.78     26.59 o
   1   6   5      379.22      383.15     12.01 o
   2   6   5     5795.04     5966.81    118.34 o
   3   6   5     2802.48     2872.17     55.91 o
   4   6   5     1094.01     1255.13     30.35 o
   5   6   5      127.39      159.55     16.42 o
   6   6   5      811.47      833.50     26.16 o
   7   6   5     1480.40     1294.23     45.32 o
   8   6   5     2959.29     2551.28     81.06 o
   9   6   5      663.65      650.07     32.65 o
  10   6   5      628.43      550.61     30.53 o
  11   6   5      115.29      130.98     19.74 o
  12   6   5      125.72       97.77     19.89 o
  13   6   5      104.58      102.11     21.09 o
  14   6   5       29.53       74.40     22.17 o
  15   6   5       64.95       66.43     23.96 o
   0   7   5      816.57      641.19     38.12 o
   1   7   5       18.01       33.97      6.16 o
   2   7   5      813.60      802.92     18.88 o
   3   7   5     1577.40     1570.97     31.42 o
   4   7   5     1670.24     1547.76     34.82 o
   5   7   5       39.83       62.85      9.55 o
   6   7   5      137.05      145.69     15.36 o
   7   7   5     2517.67     2276.38     73.46 o
   8   7   5       83.34      149.41     18.23 o
   9   7   5      755.40      737.23     34.72 o
  10   7   5      208.45      182.83     20.66 o
  11   7   5       44.65       40.82     19.17 o
  12   7   5       76.53      114.45     21.24 o
  13   7   5       20.33       22.26     20.46 o
  14   7   5       39.43       49.76     22.77 o
   0   8   5      539.31      515.68     25.33 o
   1   8   5     1009.07      902.91     22.29 o
   2   8   5     3085.33     2880.30     60.19 o
   3   8   5     1187.79      951.92     22.58 o
   4   8   5      939.12      859.41     23.61 o
   5   8   5        5.41       24.44     12.95 o
   6   8   5     1866.18     1723.96     58.68 o
   7   8   5     1845.37     1726.02     69.83 o
   8   8   5      985.65      954.48     45.46 o
   9   8   5       75.17       89.07     17.79 o
  10   8   5       63.24       62.50     17.90 o
  11   8   5       71.21      105.41     19.60 o
  12   8   5       27.32       48.34     21.62 o
  13   8   5       10.67       43.16     21.21 o
  14   8   5       33.76       11.94     22.28 o
   0   9   5      762.81      732.39     34.47 o
   1   9   5      157.37      189.26     13.98 o
   2   9   5      294.29      273.73     16.75 o
   3   9   5      623.76      655.05     22.11 o
   4   9   5      163.47      164.77     12.76 o
   5   9   5     1080.45      938.92     33.61 o
   6   9   5      523.88      482.35     27.79 o
   7   9   5      644.74      548.44     30.37 o
   8   9   5      449.62      380.31     25.97 o
   9   9   5      201.44      186.18     21.42 o
  10   9   5       69.70       54.16     18.93 o
  11   9   5      121.27      113.34     21.50 o
  12   9   5      107.27      133.88     23.38 o
  13   9   5       14.41      -20.19     20.19 o
   0  10   5      295.18      380.50     44.12 o
   1  10   5      318.76      346.92     19.54 o
   2  10   5       50.64       42.87     12.47 o
   3  10   5      147.12      195.31     15.02 o
   4  10   5       32.95       28.92     11.73 o
   5  10   5      138.43      155.06     18.85 o
   6  10   5       53.77       38.18     16.09 o
   7  10   5        2.94        7.58     16.37 o
   8  10   5       13.60       34.40     17.05 o
   9  10   5       28.38       43.56     18.24 o
  10  10   5        5.30       14.80     20.39 o
  11  10   5       58.64       47.35     20.19 o
  12  10   5       27.73       36.53     21.54 o
  13  10   5       21.26       14.39     25.44 o
   0  11   5        1.81      -17.36     17.36 o
   1  11   5      541.85      468.22     24.09 o
   2  11   5      478.68      474.73     22.33 o
   3  11   5      339.67      312.08     19.03 o
   4  11   5      658.45      573.79     25.61 o
   5  11   5      110.89      128.36     19.01 o
   6  11   5      111.18       94.11     19.25 o
   7  11   5      101.59      124.25     20.19 o
   8  11   5      164.31      155.76     21.73 o
   9  11   5       57.13       59.90     20.36 o
  10  11   5       59.52       88.07     37.80 o
  11  11   5       65.04       52.75     22.02 o
  12  11   5       24.87       37.13     23.04 o
   0  12   5        6.89       41.43     18.19 o
   1  12   5      698.22      611.70     28.86 o
   2  12   5       58.42       58.87     14.25 o
   3  12   5      436.39      429.00     22.76 o
   4  12   5      117.95      146.30     16.13 o
   5  12   5       20.11       18.40     18.65 o
   6  12   5      141.83      180.54     22.49 o
   7  12   5       10.20        7.00     17.94 o
   8  12   5       92.84       73.82     20.95 o
   9  12   5        8.77        6.97     20.59 o
  10  12   5       48.10       28.54     21.26 o
  11  12   5       18.30       62.22     23.68 o
   0  13   5       76.48       59.53     28.26 o
   1  13   5       75.38       79.01     15.49 o
   2  13   5       50.31       44.07     14.33 o
   3  13   5       65.06       81.28     16.78 o
   4  13   5       71.47      111.17     18.39 o
   5  13   5      201.85      205.33     23.37 o
   6  13   5        3.11       -9.09     17.91 o
   7  13   5        1.75       -6.51     18.98 o
   8  13   5       52.07       48.93     21.72 o
   9  13   5       97.89      145.34     24.70 o
  10  13   5        7.63        2.87     21.95 o
   0  14   5      262.95      290.36     29.04 o
   1  14   5        3.95       -6.76     12.78 o
   2  14   5       24.57       48.36     15.12 o
   3  14   5       12.15        0.67     16.57 o
   4  14   5       88.70       81.28     18.52 o
   5  14   5       44.22       56.07     20.77 o
   6  14   5      110.18      118.29     23.08 o
   7  14   5        6.82       27.33     21.30 o
   8  14   5       34.53       70.07     28.41 o
   9  14   5        0.06       14.62     22.02 o
   0  15   5       17.78       33.84     22.28 o
   1  15   5      166.29      193.39     19.80 o
   2  15   5       36.95       54.34     18.16 o
   3  15   5       45.63       77.96     19.07 o
   4  15   5        1.54      -16.50     17.37 o
   5  15   5       84.78       70.07     22.47 o
   6  15   5        9.64        2.40     25.79 o
   7  15   5      153.68      160.72     36.09 o
   0  16   5      145.56      147.31     28.67 o
   1  16   5        6.31       30.26     19.14 o
   2  16   5       57.65       95.34     21.35 o
   3  16   5        0.02      -12.10     19.01 o
   4  16   5        2.28       11.69     19.74 o
   5  16   5        4.49       15.84     27.49 o
   0  17   5      103.27      102.35     30.53 o
   1  17   5      129.06      162.20     24.33 o
   0   0   6    25832.23    23119.83   1308.07 o
   1   0   6     1814.59     1766.51     74.48 o
   2   0   6     4837.75     5057.76    147.81 o
   3   0   6     1387.52     1203.47     33.83 o
   4   0   6    29797.75    31606.72    846.89 o
   5   0   6        7.06       56.62     22.06 o
   6   0   6        8.49        5.61      6.05 o
   7   0   6     1237.29     1035.09     36.11 o
   8   0   6       65.48      121.36     20.05 o
   9   0   6      637.47      609.74     34.72 o
  10   0   6     3313.94     2905.86    128.81 o
  11   0   6       33.90       55.78     21.29 o
  12   0   6      143.27      144.50     27.29 o
  13   0   6      166.67      229.66     32.42 o
  14   0   6       26.22       60.03     27.16 o
  15   0   6       45.25       47.61     29.85 o
  16   0   6      134.92      164.60     37.14 o
   0   1   6    67794.30   101892.82   3448.33 o
   1   1   6   139825.72   272518.06   5570.21 o
   2   1   6    52823.56    73028.87   1493.93 o
   3   1   6     1238.28     1178.67     24.38 o
   4   1   6      994.63      823.71     18.64 o
   5   1   6     2353.05     2481.57     48.12 o
   6   1   6     2355.21     2254.93     58.65 o
   7   1   6     1568.70     1476.56     32.69 o
   8   1   6      531.63      531.00     18.00 o
   9   1   6      287.77      369.07     17.26 o
  10   1   6      544.90      570.31     28.81 o
  11   1   6       13.48       44.67     14.92 o
  12   1   6      180.75      181.88     20.35 o
  13   1   6       47.07       20.01     17.12 o
  14   1   6      373.55      337.56     27.74 o
  15   1   6       49.74       49.72     20.57 o
  16   1   6       18.59       44.27     24.05 o
   0   2   6      672.23      727.49     23.98 o
   1   2   6     3641.19     4072.16     91.07 o
   2   2   6     2398.58     2054.98     51.40 o
   3   2   6    12158.59    13172.40    257.55 o
   4   2   6    15469.47    16789.12    328.15 o
   5   2   6      505.22      563.79     30.52 o
   6   2   6     1364.41     1468.38     36.25 o
   7   2   6      559.94      555.26     22.42 o
   8   2   6      159.41      166.59     10.61 o
   9   2   6     1339.72     1226.90     39.17 o
  10   2   6     2660.75     2601.25     83.06 o
  11   2   6      556.43      500.03     28.39 o
  12   2   6       39.63       25.20     16.08 o
  13   2   6        8.60        6.57     17.03 o
  14   2   6       25.16       24.99     18.14 o
  15   2   6        9.86       13.23     19.82 o
  16   2   6       69.80       60.60     23.66 o
   0   3   6    30055.47    35405.42    780.04 o
   1   3   6     8975.75     9475.77    184.51 o
   2   3   6     2587.21     2844.79     64.12 o
   3   3   6    12171.08    12563.26    245.76 o
   4   3   6      510.32      480.61     12.54 o
   5   3   6     6269.03     6817.04    143.28 o
   6   3   6     2456.60     2466.11     54.19 o
   7   3   6       51.89       42.68      5.36 o
   8   3   6      258.97      296.94     15.01 o
   9   3   6      178.83      163.74     21.27 o
  10   3   6      248.68      187.83     18.72 o
  11   3   6      298.47      260.29     21.38 o
  12   3   6      112.35       86.63     17.61 o
  13   3   6       65.02       62.81     18.38 o
  14   3   6       26.78       37.20     18.64 o
  15   3   6        8.78        3.50     20.01 o
  16   3   6        7.41       18.56     22.30 o
   0   4   6     3634.28     3417.40     91.63 o
   1   4   6     2489.97     2420.70     46.40 o
   2   4   6     1582.62     1516.11     33.57 o
   3   4   6      299.04      280.75     14.19 o
   4   4   6     4523.44     4114.05     82.79 o
   5   4   6     2332.10     2497.45     55.09 o
   6   4   6      940.55     1033.76     24.33 o
   7   4   6      655.77      697.40     21.22 o
   8   4   6      693.73      669.57     23.04 o
   9   4   6      298.49      337.52     21.45 o
  10   4   6      351.75      359.77     23.72 o
  11   4   6      396.46      324.32     24.26 o
  12   4   6      284.50      233.54     29.65 o
  13   4   6        3.67       -1.36     17.29 o
  14   4   6       53.86       62.00     20.34 o
  15   4   6      140.59      160.80     25.13 o
   0   5   6     2355.74     2515.87     69.36 o
   1   5   6     6227.06     6079.95    114.03 o
   2   5   6     1313.95     1443.86     35.13 o
   3   5   6     2556.36     2696.24     55.29 o
   4   5   6     4809.75     4692.58    100.09 o
   5   5   6      421.63      416.68     18.81 o
   6   5   6      245.78      240.95     11.40 o
   7   5   6      124.47       98.26     10.31 o
   8   5   6      191.77      189.16     16.88 o
   9   5   6      882.42      763.17     32.99 o
  10   5   6      629.30      489.20     33.53 o
  11   5   6      792.54      688.92     38.61 o
  12   5   6       36.13       75.05     18.26 o
  13   5   6      122.08      147.33     21.94 o
  14   5   6        0.30        3.13     19.55 o
  15   5   6       92.46      113.45     23.93 o
   0   6   6     6334.87     6197.58    166.13 o
   1   6   6      258.50      395.35     29.39 o
   2   6   6     3412.31     3567.02     72.06 o
   3   6   6      674.66      754.57     29.46 o
   4   6   6     6325.01     6087.67    137.55 o
   5   6   6      669.10      569.83     17.17 o
   6   6   6       30.56       52.89      8.16 o
   7   6   6      517.87      383.09     19.78 o
   8   6   6      315.31      323.81     22.04 o
   9   6   6     1597.02     1336.96     67.30 o
  10   6   6      479.78      460.66     28.25 o
  11   6   6       93.48       88.98     18.40 o
  12   6   6       25.30       36.10     18.79 o
  13   6   6      136.98      167.74     22.54 o
  14   6   6      147.08      167.93     25.11 o
  15   6   6       42.12       66.08     23.78 o
   0   7   6      460.28      469.60     19.02 o
   1   7   6      508.05      464.05     14.96 o
   2   7   6      567.38      525.23     15.17 o
   3   7   6      536.66      449.53     14.36 o
   4   7   6      696.92      717.40     20.38 o
   5   7   6      253.89      272.76     13.57 o
   6   7   6      342.33      309.49     17.94 o
   7   7   6      439.02      521.79     27.03 o
   8   7   6      161.30      205.67     25.20 o
   9   7   6       10.45       74.33     20.91 o
  10   7   6        0.77       10.25     15.99 o
  11   7   6       14.12       23.74     17.30 o
  12   7   6       24.74       16.86     17.92 o
  13   7   6       16.79        6.98     19.38 o
  14   7   6        3.61       41.35     26.66 o
   0   8   6      115.36       95.47     10.79 o
   1   8   6      544.41      530.09     15.63 o
   2   8   6      620.74      722.84     19.32 o
   3   8   6      904.02      969.20     23.95 o
   4   8   6      407.30      413.62     15.97 o
   5   8   6      831.18      709.64     30.28 o
   6   8   6     1291.20     1337.95     53.59 o
   7   8   6      154.26      251.80     29.29 o
   8   8   6      690.39      641.40     32.45 o
   9   8   6        3.64        6.59     15.95 o
  10   8   6       91.43      106.37     18.80 o
  11   8   6       38.61       25.93     16.98 o
  12   8   6       56.89       58.90     20.39 o
  13   8   6      141.30      172.79     25.33 o
  14   8   6       36.52       22.22     31.02 o
   0   9   6       10.32       45.92     15.64 o
   1   9   6     1407.35     1220.86     32.82 o
   2   9   6     1555.36     1241.13     33.42 o
   3   9   6      223.31      291.84     14.78 o
   4   9   6       11.78       24.57     10.66 o
   5   9   6      920.77      932.07     33.37 o
   6   9   6       55.14      107.10     17.34 o
   7   9   6       61.82       86.99     17.34 o
   8   9   6        9.37       64.00     17.03 o
   9   9   6      139.31      155.60     20.52 o
  10   9   6      204.26      213.23     22.94 o
  11   9   6      179.33      172.70     23.22 o
  12   9   6       15.83       15.91     19.53 o
  13   9   6       13.33        6.72     21.78 o
   0  10   6      406.67      414.14     33.31 o
   1  10   6      165.93      159.50     15.05 o
   2  10   6      213.30      132.71     23.70 o
   3  10   6       86.00      108.79     13.41 o
   4  10   6      182.48      226.47     16.09 o
   5  10   6      144.11      159.18     18.71 o
   6  10   6       33.67        2.21     15.52 o
   7  10   6       11.60       18.93     16.09 o
   8  10   6       71.43       68.10     18.24 o
   9  10   6      170.97      210.54     23.09 o
  10  10   6      155.25      120.41     21.70 o
  11  10   6       12.66       17.59     21.63 o
  12  10   6       10.46       72.00     22.47 o
  13  10   6       26.02       41.23     22.57 o
   0  11   6       20.66      -11.96     15.52 o
   1  11   6       10.72       24.26     12.71 o
   2  11   6       79.37       66.65     14.20 o
   3  11   6      368.97      387.61     20.94 o
   4  11   6      202.74      190.66     16.23 o
   5  11   6      157.72      172.43     20.16 o
   6  11   6       44.73       34.66     17.32 o
   7  11   6       12.42       32.43     17.43 o
   8  11   6       17.87       46.27     18.33 o
   9  11   6       37.22       62.17     20.63 o
  10  11   6       57.03       77.79     21.64 o
  11  11   6       53.18       53.44     22.04 o
  12  11   6       37.62       37.20     23.67 o
   0  12   6      574.08      513.37     33.75 o
   1  12   6      502.11      424.28     24.09 o
   2  12   6       91.00       98.34     15.75 o
   3  12   6      174.27      170.17     16.80 o
   4  12   6      178.12      167.42     16.88 o
   5  12   6       84.49       66.71     18.85 o
   6  12   6       24.33       13.11     17.64 o
   7  12   6       47.32       52.40     19.11 o
   8  12   6       40.43       67.88     20.77 o
   9  12   6       74.59       84.66     22.32 o
  10  12   6       26.08       27.87     21.74 o
  11  12   6       79.78       73.87     23.80 o
   0  13   6       12.35       20.54     19.07 o
   1  13   6       64.81       92.10     16.27 o
   2  13   6       98.20       93.95     15.77 o
   3  13   6       58.56       81.65     15.24 o
   4  13   6      146.33      151.96     19.27 o
   5  13   6        5.61       39.28     18.26 o
   6  13   6       17.60       58.38     19.34 o
   7  13   6       72.77       59.40     21.07 o
   8  13   6       51.59       54.19     23.53 o
   9  13   6       65.21       47.98     22.47 o
  10  13   6        6.76       -8.66     20.91 o
   0  14   6        7.56        9.62     19.42 o
   1  14   6       16.09       -2.52     12.98 o
   2  14   6       62.24       55.08     17.16 o
   3  14   6       56.81       47.21     17.56 o
   4  14   6        2.79      -12.43     22.68 o
   5  14   6       47.80       63.56     20.97 o
   6  14   6        8.59       38.47     20.62 o
   7  14   6        4.12       -6.41     29.28 o
   8  14   6       20.40       17.92     21.90 o
   9  14   6       50.95       53.20     23.70 o
   0  15   6        8.34       71.84     28.17 o
   1  15   6        5.58        5.65     15.37 o
   2  15   6       41.60       28.60     16.27 o
   3  15   6       71.55       93.06     19.63 o
   4  15   6       11.85      -12.44     17.72 o
   5  15   6       84.10       81.74     23.54 o
   6  15   6       16.58        9.73     21.55 o
   7  15   6       28.83       24.36     22.61 o
   0  16   6       59.14      120.19     27.85 o
   1  16   6       61.59       16.01     19.23 o
   2  16   6       15.20       34.25     19.55 o
   3  16   6        5.11       20.79     22.93 o
   4  16   6       24.28       50.53     20.70 o
   5  16   6       57.43       71.38     24.96 o
   0  17   6       53.14       88.23     29.77 o
   1  17   6       14.33      -16.33     26.47 o
   1   0   7     7495.60     7493.35    309.26 o
   2   0   7     3726.57     3632.98    106.53 o
   3   0   7     1255.22     1161.21     42.12 o
   4   0   7     7858.95     8307.12    243.09 o
   5   0   7     1848.24     1824.90     72.46 o
   6   0   7      770.97      956.10     45.87 o
   7   0   7     1851.13     1771.92     65.64 o
   8   0   7      114.94      142.73     25.39 o
   9   0   7      113.60      170.54     17.54 o
  11   0   7        1.93       -4.83     19.32 o
  12   0   7      487.96      538.84     43.02 o
  13   0   7       33.38       88.36     26.30 o
  14   0   7       80.65       78.69     28.02 o
  15   0   7        9.81       34.11     29.87 o
  16   0   7      107.83       44.47     31.46 o
   0   1   7    43160.12    54597.96   2920.14 o
   1   1   7    79848.93   122959.54   2516.26 o
   2   1   7    12584.18    13215.55    317.74 o
   3   1   7     3032.84     3007.98     63.25 o
   4   1   7     4672.71     4971.93    104.21 o
   5   1   7     5067.55     5590.26    117.54 o
   6   1   7      456.84      572.79     16.13 o
   7   1   7      140.77      170.77      9.37 o
   8   1   7     1241.23     1210.43     30.01 o
   9   1   7     1104.14     1038.48     35.93 o
  10   1   7      901.29      855.78     34.95 o
  11   1   7      445.72      396.58     34.73 o
  12   1   7        8.83       45.39     16.27 o
  13   1   7       56.96       48.16     18.20 o
  14   1   7       56.97       96.93     22.91 o
  15   1   7       63.68       70.24     21.54 o
  16   1   7       12.41      -13.31     20.88 o
   0   2   7     3509.22     3493.42     92.48 o
   1   2   7    11539.11    12261.06    238.92 o
   2   2   7     3462.63     3256.90     73.09 o
   3   2   7     1388.52     1430.32     57.78 o
   4   2   7     1994.40     2185.62     70.70 o
   5   2   7     6715.37     6893.55    136.34 o
   6   2   7     6775.70     7278.60    152.84 o
   7   2   7      185.28      217.65     13.58 o
   8   2   7       94.56      107.75     10.24 o
   9   2   7     1134.86     1060.26     35.11 o
  10   2   7      413.59      460.66     25.97 o
  11   2   7      369.71      331.89     38.04 o
  12   2   7       68.12       67.49     17.09 o
  13   2   7       70.03       49.84     17.94 o
  14   2   7       38.03       93.43     20.37 o
  15   2   7       35.52       50.14     20.62 o
  16   2   7        2.32       19.26     22.25 o
   0   3   7       62.37      184.06     37.45 o
   1   3   7     1855.49     1936.98     59.03 o
   2   3   7    10119.90     9985.50    220.39 o
   3   3   7      400.35      318.80     14.36 o
   4   3   7      801.16      775.02     49.33 o
   5   3   7     4680.23     4828.07    118.18 o
   6   3   7      773.79      762.83     20.22 o
   7   3   7      216.36      186.45      9.60 o
   8   3   7      530.93      493.65     19.48 o
   9   3   7      285.57      318.75     20.55 o
  10   3   7      249.78      249.94     20.35 o
  11   3   7      451.02      481.05     28.16 o
  12   3   7       31.41       30.65     16.52 o
  13   3   7        9.73       24.96     17.32 o
  14   3   7       20.60       24.90     19.18 o
  15   3   7        0.11        5.57     22.00 o
  16   3   7       29.02       19.79     21.78 o
   0   4   7     1155.65     1084.46     46.38 o
   1   4   7      627.64      818.50     24.14 o
   2   4   7       64.03       93.05      9.59 o
   3   4   7     1622.76     1354.03     30.85 o
   4   4   7     2158.88     2245.03     49.50 o
   5   4   7      799.87      847.19     25.10 o
   6   4   7     1742.98     1500.58     37.52 o
   7   4   7     1729.33     1785.77     44.17 o
   8   4   7      379.18      334.94     16.43 o
   9   4   7       42.75       74.24     13.99 o
  10   4   7      722.36      703.45     33.54 o
  11   4   7      123.31      140.22     18.38 o
  12   4   7       99.66       60.82     27.37 o
  13   4   7      105.82       97.85     19.91 o
  14   4   7        3.82       51.14     20.04 o
  15   4   7        3.90       11.81     20.62 o
   0   5   7     1117.07     1441.16     45.92 o
   1   5   7     8638.84     8185.83    145.71 o
   2   5   7     5353.97     4980.66    104.27 o
   3   5   7      880.77     1056.01     31.99 o
   4   5   7     1387.99     1526.28     35.20 o
   5   5   7     1391.96     1139.13     29.79 o
   6   5   7      414.74      351.94     21.55 o
   7   5   7       42.94       69.71     11.11 o
   8   5   7      584.74      455.90     21.73 o
   9   5   7      376.87      381.70     23.98 o
  10   5   7      426.01      408.27     30.54 o
  11   5   7       73.31      127.35     18.62 o
  12   5   7      189.71      185.29     21.33 o
  13   5   7        6.29       22.03     17.91 o
  14   5   7       54.26       97.44     22.01 o
  15   5   7       60.20       53.48     22.72 o
   0   6   7      404.13      756.15     46.73 o
   1   6   7     6602.65     6754.46    126.93 o
   2   6   7     1414.47     1204.88     27.02 o
   3   6   7     1859.06     1642.59     33.68 o
   4   6   7      336.54      433.97     45.91 o
   5   6   7       93.68      101.60      8.85 o
   6   6   7      808.23      730.08     28.94 o
   7   6   7      122.13      141.17     13.15 o
   8   6   7      747.38      781.04     33.55 o
   9   6   7        9.62       87.40     21.43 o
  10   6   7       83.78       90.44     18.30 o
  11   6   7      120.90      115.77     19.07 o
  12   6   7        6.23       -6.26     16.68 o
  13   6   7      124.09      161.71     22.98 o
  14   6   7       20.59       43.79     21.71 o
  15   6   7       75.53       61.60     23.69 o
   0   7   7     1526.55     1265.95     42.88 o
   1   7   7      832.06      790.95     19.64 o
   2   7   7      455.58      447.99     14.73 o
   3   7   7     1143.05     1165.60     24.47 o
   4   7   7      428.66      403.56     13.91 o
   5   7   7      629.62      554.05     19.33 o
   6   7   7      354.98      450.90     21.40 o
   7   7   7      446.23      476.50     25.99 o
   8   7   7      956.93      829.78     35.13 o
   9   7   7       38.99       70.66     16.89 o
  10   7   7       63.98       60.26     19.87 o
  11   7   7      234.54      212.02     22.78 o
  12   7   7      145.70      114.21     21.04 o
  13   7   7        0.70       -0.21     19.25 o
  14   7   7       21.00       50.10     22.43 o
   0   8   7        0.03        0.55      9.07 o
   1   8   7       51.03       69.17      7.46 o
   2   8   7      586.74      571.26     16.62 o
   3   8   7     2215.38     2015.32     43.59 o
   4   8   7      127.76      125.37      9.95 o
   5   8   7      754.93      709.21     29.81 o
   6   8   7     1940.40     1811.00     60.97 o
   7   8   7      623.57      605.72     30.48 o
   8   8   7      508.35      454.70     27.36 o
   9   8   7        2.11       20.85     15.79 o
  10   8   7      239.21      206.47     22.32 o
  11   8   7       37.89       57.67     17.91 o
  12   8   7       29.64       33.81     19.01 o
  13   8   7        1.18        3.84     20.43 o
  14   8   7        3.73       15.42     22.43 o
   0   9   7      752.71      832.34     37.71 o
   1   9   7      134.17      141.56     11.00 o
   2   9   7      115.27      123.00     11.02 o
   3   9   7     3868.62     3446.85     80.15 o
   4   9   7       24.74       37.41     12.96 o
   5   9   7      410.91      419.22     34.84 o
   6   9   7     1327.26     1215.89     58.92 o
   7   9   7      381.48      359.08     24.62 o
   8   9   7      430.78      409.19     30.54 o
   9   9   7       71.60       83.46     18.41 o
  10   9   7       18.64       22.52     17.03 o
  11   9   7       58.94       69.72     21.44 o
  12   9   7       28.14       35.80     20.48 o
  13   9   7        6.11        7.33     20.47 o
   0  10   7        1.03        4.29     14.60 o
   1  10   7      492.28      422.04     21.53 o
   2  10   7       35.54       28.61     14.65 o
   3  10   7      269.73      275.97     17.22 o
   4  10   7      881.60      747.22     27.05 o
   5  10   7      267.02      274.87     22.60 o
   6  10   7      137.99       94.63     18.13 o
   7  10   7      199.15      207.46     21.41 o
   8  10   7      277.65      277.38     24.45 o
   9  10   7      173.74      243.10     24.12 o
  10  10   7       39.45       25.28     19.09 o
  11  10   7       65.57       31.42     20.14 o
  12  10   7      226.40      217.04     26.68 o
  13  10   7       60.03       64.45     23.26 o
   0  11   7       73.37       44.16     17.52 o
   1  11   7       33.31       31.11     12.85 o
   2  11   7      786.40      718.34     30.25 o
   3  11   7      324.61      286.81     18.23 o
   4  11   7      220.41      202.51     16.59 o
   5  11   7      596.74      624.58     33.39 o
   6  11   7       13.00       -3.64     16.28 o
   7  11   7      153.38      139.59     20.93 o
   8  11   7      178.42      206.51     23.39 o
   9  11   7       40.41       59.19     20.01 o
  10  11   7       12.70       37.50     20.27 o
  11  11   7        4.76       20.04     21.30 o
  12  11   7       22.17       28.48     22.66 o
   0  12   7     1268.27     1070.74     48.96 o
   1  12   7        3.86       36.08     14.72 o
   2  12   7     1053.44      887.24     33.23 o
   3  12   7      174.53      152.68     16.30 o
   4  12   7      178.33      184.62     17.49 o
   5  12   7      144.18      151.52     21.12 o
   6  12   7       26.85       31.20     17.44 o
   7  12   7       79.00       82.11     20.49 o
   8  12   7        1.34       13.91     19.30 o
   9  12   7      167.50      198.46     25.47 o
  10  12   7       27.27       52.23     22.00 o
  11  12   7      110.44       65.05     24.14 o
   0  13   7       34.72        6.05     18.80 o
   1  13   7      201.27      241.14     18.53 o
   2  13   7       11.36       10.22     13.77 o
   3  13   7       94.91      104.13     17.70 o
   4  13   7       16.85       49.15     16.51 o
   5  13   7       13.06       20.44     18.62 o
   6  13   7       51.14       51.79     19.44 o
   7  13   7       22.08        4.50     18.87 o
   8  13   7       47.20       92.34     22.58 o
   9  13   7       45.99       22.14     25.79 o
  10  13   7       28.93       63.02     23.69 o
   0  14   7        0.66        1.56     19.95 o
   1  14   7       39.08       39.14     14.57 o
   2  14   7       37.87       45.63     16.98 o
   3  14   7        2.34        3.09     16.59 o
   4  14   7       11.95       25.05     16.75 o
   5  14   7       11.57       28.34     29.28 o
   6  14   7       30.38       27.94     21.09 o
   7  14   7       64.49       56.53     24.75 o
   8  14   7        8.10       39.35     22.83 o
   9  14   7       30.96       -8.03     26.49 o
   0  15   7        4.52        7.85     26.46 o
   1  15   7       53.41       35.51     17.82 o
   2  15   7        8.01      -12.42     23.22 o
   3  15   7       24.32       36.18     18.24 o
   4  15   7       78.45       61.99     19.82 o
   5  15   7       42.31       42.18     39.39 o
   6  15   7       96.00      133.80     30.22 o
   7  15   7       73.08       66.12     35.56 o
   0  16   7        0.55      -26.47     34.41 o
   1  16   7       29.19       53.21     19.86 o
   2  16   7       41.58       29.96     19.14 o
   3  16   7      117.00       96.42     21.88 o
   4  16   7       27.58       51.06     33.98 o
   5  16   7        6.23        2.73     34.07 o
   0  17   7      109.87       92.99     51.93 o
   0   0   8    21449.53    22618.97   1276.95 o
   1   0   8    17001.77    15409.29   1156.02 o
   2   0   8      519.20      444.30     17.45 o
   3   0   8    18641.10    20192.66    588.40 o
   4   0   8     1813.94     1434.99     52.77 o
   5   0   8     8743.56     8720.77    257.26 o
   6   0   8     2246.47     2482.43     76.83 o
   7   0   8      534.26      881.52     41.42 o
   8   0   8     4558.79     4041.25    141.48 o
   9   0   8      934.79      831.92     37.99 o
  10   0   8      448.63      487.40     37.13 o
  11   0   8       39.14       55.69     21.66 o
  12   0   8      440.91      344.86     34.55 o
  13   0   8       75.77       94.67     25.95 o
  14   0   8       52.17       10.55     25.95 o
  15   0   8       14.47       13.39     28.13 o
  16   0   8       14.51       21.13     41.65 o
   0   1   8    82779.20   135646.30   4588.55 o
   1   1   8     5967.21     6008.20    157.29 o
   2   1   8     5671.16     5866.30    128.99 o
   3   1   8     1124.24     1097.69     32.80 o
   4   1   8     1749.36     1683.56     36.85 o
   5   1   8     2692.27     2606.04     56.50 o
   6   1   8      138.00      152.04      7.90 o
   7   1   8      237.39      243.30     11.05 o
   8   1   8      228.45      208.89     20.52 o
   9   1   8      181.48      187.33     12.85 o
  10   1   8      107.23      145.40     23.88 o
  11   1   8       20.23       33.87     14.93 o
  12   1   8      175.70      220.23     21.59 o
  13   1   8       72.25       66.36     17.84 o
  14   1   8      108.64      124.60     21.47 o
  15   1   8       84.41       84.45     21.87 o
  16   1   8       55.64       64.11     32.45 o
   0   2   8     4693.63     4583.23    120.82 o
   1   2   8    13110.35    13566.30    279.12 o
   2   2   8     2686.43     2580.89     62.92 o
   3   2   8       99.43      102.66      9.93 o
   4   2   8     1736.43     1587.33     34.94 o
   5   2   8     1224.96     1518.91     48.75 o
   6   2   8      119.81      178.19     10.89 o
   7   2   8      642.13      560.99     17.44 o
   8   2   8      110.60      108.31     17.66 o
   9   2   8      102.46      148.74     12.11 o
  10   2   8        5.88       35.73     14.33 o
  11   2   8      238.50      300.99     22.90 o
  12   2   8      161.35      107.82     18.24 o
  13   2   8       14.69       23.60     17.17 o
  14   2   8      208.85      193.06     23.57 o
  15   2   8       65.06       64.10     21.01 o
  16   2   8       53.55       29.61     22.58 o
   0   3   8     1709.38     1533.92     38.48 o
   1   3   8     3329.74     3142.15     65.75 o
   2   3   8      224.70      810.33     57.27 o
   3   3   8     3228.94     3236.40     68.87 o
   4   3   8     6355.30     6540.41    137.01 o
   5   3   8    12570.03    13021.57    270.75 o
   6   3   8      450.72      451.44     17.32 o
   7   3   8      440.10      425.90     15.79 o
   8   3   8     1035.82     1004.32     29.78 o
   9   3   8     1280.88     1150.09     37.72 o
  10   3   8      611.86      646.94     31.55 o
  11   3   8      866.78      793.82     36.40 o
  12   3   8       87.61       91.32     18.22 o
  13   3   8       56.15       50.49     17.79 o
  14   3   8       12.11       35.85     18.99 o
  15   3   8       61.27       35.77     21.30 o
  16   3   8       60.04       50.57     22.85 o
   0   4   8     5820.86     4669.26    113.34 o
   1   4   8     4018.89     3812.46     71.93 o
   2   4   8     1350.57     1169.29     25.09 o
   3   4   8      233.42      292.65     14.64 o
   4   4   8      754.41      840.60     38.34 o
   5   4   8     1290.53     1228.76     29.25 o
   6   4   8      497.82      484.75     21.64 o
   7   4   8      450.39      527.17     17.87 o
   8   4   8      447.55      463.99     19.42 o
   9   4   8     2055.91     2013.37     66.00 o
  10   4   8      196.55      242.40     20.18 o
  11   4   8      322.96      297.84     23.40 o
  12   4   8       64.14       52.53     17.02 o
  13   4   8      121.72       95.26     20.88 o
  14   4   8      227.79      273.01     27.29 o
  15   4   8       51.51       59.01     23.88 o
   0   5   8     7269.35     6751.41    177.68 o
   1   5   8     2311.63     2525.89     48.95 o
   2   5   8     1553.22     1876.95     58.23 o
   3   5   8     2567.57     2657.80     54.59 o
   4   5   8     1420.81     1429.17     33.27 o
   5   5   8      670.70      615.14     17.44 o
   6   5   8      355.34      386.32     15.26 o
   7   5   8     1132.78     1075.91     31.76 o
   8   5   8       24.24       53.73     11.21 o
   9   5   8      992.30     1017.55     39.83 o
  10   5   8        6.28       41.74     15.37 o
  11   5   8       83.66      100.26     17.58 o
  12   5   8      266.12      244.63     23.20 o
  13   5   8       46.87       23.14     18.38 o
  14   5   8       12.20       39.86     21.08 o
  15   5   8        0.53       22.48     21.88 o
   0   6   8     7969.65     7881.23    207.27 o
   1   6   8     2529.02     2381.89     46.92 o
   2   6   8     1362.75     1391.38     29.07 o
   3   6   8      150.27      186.28     10.02 o
   4   6   8     1299.10     1213.72     29.58 o
   5   6   8      283.81      295.77     13.30 o
   6   6   8        8.34       12.61      7.44 o
   7   6   8     1896.83     1711.37     51.34 o
   8   6   8      200.97      200.96     36.39 o
   9   6   8      747.85      727.85     35.08 o
  10   6   8       18.52       12.80     15.16 o
  11   6   8       68.83       60.04     17.26 o
  12   6   8        8.59        7.71     17.32 o
  13   6   8       45.72       34.37     19.55 o
  14   6   8       43.64       89.96     23.19 o
  15   6   8       13.18       13.65     22.93 o
   0   7   8       76.47       60.71      8.77 o
   1   7   8       98.47      138.12      7.99 o
   2   7   8      244.04      242.97     10.23 o
   3   7   8      389.03      436.23     12.71 o
   4   7   8      918.38      819.27     21.08 o
   5   7   8      434.57      497.46     18.54 o
   6   7   8      969.22      810.60     28.93 o
   7   7   8     1189.58     1204.14     54.01 o
   8   7   8      735.17      659.54     32.37 o
   9   7   8      918.48      800.51     35.86 o
  10   7   8      114.01       92.46     17.59 o
  11   7   8       10.53       29.68     20.59 o
  12   7   8       87.77      111.61     20.74 o
  13   7   8       40.43       39.12     20.34 o
  14   7   8       28.39       34.03     21.84 o
   0   8   8        1.03        1.79      8.35 o
   1   8   8      158.70      180.55     10.13 o
   2   8   8      934.34     1032.07     24.89 o
   3   8   8     1067.11     1168.27     27.74 o
   4   8   8      680.64      624.53     19.84 o
   5   8   8       76.59      105.57     14.40 o
   6   8   8       53.90      138.53     28.66 o
   7   8   8      840.08      716.32     33.44 o
   8   8   8     1060.12      906.65     43.73 o
   9   8   8      169.06      176.72     20.75 o
  10   8   8       14.60       47.94     17.61 o
  11   8   8       23.10       -4.48     16.51 o
  12   8   8       53.55       70.84     20.01 o
  13   8   8       28.07       83.39     21.97 o
  14   8   8       16.46       18.54     22.14 o
   0   9   8      163.33      136.82     21.62 o
   1   9   8      393.81      500.77     28.51 o
   2   9   8      241.17      229.50     13.42 o
   3   9   8      758.91      831.40     25.22 o
   4   9   8     1276.32     1145.91     34.74 o
   5   9   8     1017.76      830.74     31.30 o
   6   9   8      390.63      371.43     24.62 o
   7   9   8      269.47      198.65     20.48 o
   8   9   8      322.30      367.77     26.34 o
   9   9   8      112.16      136.09     19.73 o
  10   9   8       18.90       13.33     16.68 o
  11   9   8      135.99      122.74     21.49 o
  12   9   8       88.62       66.31     21.37 o
  13   9   8        9.83       -3.64     20.46 o
   0  10   8        9.38       21.68     14.61 o
   1  10   8      630.14      506.12     21.72 o
   2  10   8      234.28      236.70     15.91 o
   3  10   8      248.27      282.23     15.94 o
   4  10   8      625.19      646.42     28.61 o
   5  10   8      232.07      197.72     19.92 o
   6  10   8      226.03      207.32     21.13 o
   7  10   8       66.60       85.25     17.90 o
   8  10   8      176.78      213.49     22.77 o
   9  10   8       36.14       73.71     19.61 o
  10  10   8      112.45      145.97     22.59 o
  11  10   8       44.03       68.80     27.19 o
  12  10   8        2.29       35.45     21.24 o
  13  10   8      105.73      127.01     25.34 o
   0  11   8      108.00       75.96     17.54 o
   1  11   8      201.56      145.58     16.04 o
   2  11   8     1012.39      840.84     31.63 o
   3  11   8      223.93      214.53     16.89 o
   4  11   8      603.70      609.23     26.12 o
   5  11   8       25.96       52.42     17.39 o
   6  11   8       68.79       61.33     17.72 o
   7  11   8      104.40      147.05     29.63 o
   8  11   8      141.86      193.39     22.57 o
   9  11   8      325.17      325.19     28.05 o
  10  11   8       73.24       70.02     27.02 o
  11  11   8      119.68      121.77     24.40 o
  12  11   8       33.13       20.65     22.25 o
   0  12   8      206.01      242.75     40.17 o
   1  12   8       93.35       73.76     13.91 o
   2  12   8      157.27      167.68     17.90 o
   3  12   8       21.63       20.86     13.83 o
   4  12   8      112.69       97.56     16.94 o
   5  12   8      141.74      152.85     21.07 o
   6  12   8       14.64       34.34     18.19 o
   7  12   8      102.58       90.12     20.90 o
   8  12   8        6.08       28.76     19.42 o
   9  12   8       50.74       67.49     23.39 o
  10  12   8      111.21       62.49     22.01 o
  11  12   8        0.56       21.30     22.47 o
   0  13   8       30.70        5.82     19.00 o
   1  13   8      379.11      355.81     21.03 o
   2  13   8       45.31       33.95     14.40 o
   3  13   8      160.14      156.31     19.24 o
   4  13   8       78.25       74.28     16.58 o
   5  13   8        4.38       19.31     17.61 o
   6  13   8      229.60      270.89     26.06 o
   7  13   8       83.88       75.46     21.57 o
   8  13   8        0.13       18.71     20.76 o
   9  13   8        6.05       -4.51     21.19 o
  10  13   8       13.51       -1.82     21.53 o
   0  14   8       43.29       49.69     21.09 o
   1  14   8       23.81       56.50     19.41 o
   2  14   8       73.20       82.98     17.96 o
   3  14   8       18.84        9.49     16.28 o
   4  14   8       33.36       22.18     18.52 o
   5  14   8        5.46      -14.07     18.42 o
   6  14   8       65.70       64.24     24.05 o
   7  14   8       10.84       28.39     24.05 o
   8  14   8       76.04       32.29     22.48 o
   9  14   8        9.35       -6.38     21.88 o
   0  15   8      101.60       95.98     35.63 o
   1  15   8        5.00       -5.31     17.10 o
   2  15   8       23.20        0.99     20.67 o
   3  15   8       79.90       90.14     22.02 o
   4  15   8       64.13       28.60     19.34 o
   5  15   8       24.61       48.41     22.56 o
   6  15   8        1.73       -2.06     21.07 o
   7  15   8        3.55       19.60     27.18 o
   0  16   8       15.39      -27.74     27.74 o
   1  16   8       50.97       73.86     20.50 o
   2  16   8        5.06       17.78     21.82 o
   3  16   8       69.93       67.18     21.04 o
   4  16   8       30.53       35.60     23.36 o
   5  16   8      134.53      144.71     31.81 o
   1   0   9     2784.70     2362.23    382.02 o
   2   0   9     3822.66     3363.10    113.54 o
   3   0   9    14863.28    16745.94    487.22 o
   4   0   9     1921.30     2018.26    102.25 o
   5   0   9      454.07      462.97     22.31 o
   6   0   9     1597.34     1713.17     54.78 o
   7   0   9     2765.98     2654.51     83.00 o
   8   0   9      376.89      432.40     52.32 o
   9   0   9      160.16      195.22     18.49 o
  10   0   9      123.17      155.21     31.40 o
  11   0   9      207.17      233.96     28.53 o
  12   0   9        0.45       32.04     22.00 o
  13   0   9       16.80        8.76     22.86 o
  14   0   9        2.14        8.76     25.17 o
  15   0   9      227.91      187.61     34.52 o
  16   0   9        2.10       -7.83     30.70 o
   0   1   9    20752.31    22873.03    775.68 o
   1   1   9    10262.57    10710.41    301.90 o
   2   1   9     9145.10     9207.55    202.13 o
   3   1   9     1997.58     1901.16     40.54 o
   4   1   9     1891.86     1972.88     52.90 o
   5   1   9     1626.52     1601.77     35.83 o
   6   1   9       99.59       84.12      6.44 o
   7   1   9      192.73      242.25     10.91 o
   8   1   9      448.17      488.51     18.84 o
   9   1   9      430.99      446.54     19.21 o
  10   1   9      140.92      114.73     24.23 o
  11   1   9      301.81      334.15     23.52 o
  12   1   9      326.57      323.30     27.91 o
  13   1   9        4.39       10.48     16.80 o
  14   1   9       90.42       75.75     19.86 o
  15   1   9       44.65       56.07     20.77 o
  16   1   9       41.53       67.56     23.31 o
   0   2   9     3082.69     3171.75     84.44 o
   1   2   9     3880.16     3901.73     76.19 o
   2   2   9     1512.46     1419.61     35.65 o
   3   2   9     2833.70     2866.01     60.86 o
   4   2   9       98.19      132.38     10.48 o
   5   2   9     5142.40     5732.25    120.55 o
   6   2   9      403.54      380.98     12.67 o
   7   2   9      441.83      476.58     14.76 o
   8   2   9      841.67      875.91     26.87 o
   9   2   9      288.10      353.62     17.07 o
  10   2   9      321.63      334.63     22.28 o
  11   2   9      222.87      250.07     21.29 o
  12   2   9       60.17       35.17     16.63 o
  13   2   9       64.67       62.36     18.26 o
  14   2   9      100.05       73.39     21.44 o
  15   2   9      100.21      134.42     23.80 o
  16   2   9      149.00      162.70     26.81 o
   0   3   9     2378.60     2571.30     85.81 o
   1   3   9     6858.80     6265.61    116.37 o
   2   3   9    12500.66    12426.28    273.28 o
   3   3   9     3046.57     3116.89     66.43 o
   4   3   9     1412.06     1338.27     31.10 o
   5   3   9     5517.55     5470.89    115.51 o
   6   3   9     1501.63     1308.16     30.88 o
   7   3   9      277.69      313.05     13.05 o
   8   3   9       62.32      128.10     13.58 o
   9   3   9     1064.37     1086.26     35.97 o
  10   3   9      252.03      248.55     20.15 o
  11   3   9      274.27      344.76     24.38 o
  12   3   9        8.13       18.17     15.84 o
  13   3   9       60.77       62.24     18.29 o
  14   3   9       51.85       58.19     20.32 o
  15   3   9       48.49       58.62     22.02 o
  16   3   9        1.08       15.51     32.86 o
   0   4   9     3360.80     3477.89     85.04 o
   1   4   9     1098.56     1297.44     26.16 o
   2   4   9     4905.48     4933.85    102.78 o
   3   4   9     4970.13     4657.82     98.49 o
   4   4   9     4084.14     4023.24     85.51 o
   5   4   9     2489.59     2499.61     54.90 o
   6   4   9     1700.09     1553.45     36.24 o
   7   4   9      291.90      291.56     13.40 o
   8   4   9       22.82       39.52      9.15 o
   9   4   9     1811.28     1661.72     56.51 o
  10   4   9      373.58      399.11     24.60 o
  11   4   9      134.58      185.71     20.17 o
  12   4   9      134.53      114.47     19.15 o
  13   4   9      108.06      122.07     20.81 o
  14   4   9      190.85      203.76     24.75 o
  15   4   9      128.10      175.60     25.50 o
   0   5   9     3140.91     2601.96     70.87 o
   1   5   9     1324.50     1312.55     26.83 o
   2   5   9     8032.25     7648.64    149.96 o
   3   5   9     5002.23     5358.22    101.27 o
   4   5   9     1996.39     1796.73     40.80 o
   5   5   9      360.41      342.49     13.86 o
   6   5   9      126.25      120.47      8.56 o
   7   5   9       68.23       67.85      9.60 o
   8   5   9      274.54      227.62     16.24 o
   9   5   9      964.81      950.92     37.85 o
  10   5   9      147.33      194.65     19.46 o
  11   5   9       55.13       66.54     17.03 o
  12   5   9      354.14      301.61     25.20 o
  13   5   9       11.40       24.49     18.50 o
  14   5   9      281.19      255.96     26.78 o
  15   5   9        8.57        0.87     21.17 o
   0   6   9     3304.02     3385.27     91.96 o
   1   6   9      811.39      731.25     17.10 o
   2   6   9     2829.03     2990.41     58.09 o
   3   6   9      944.87      981.74     22.03 o
   4   6   9     1974.08     1900.19     43.45 o
   5   6   9      369.81      356.73     13.72 o
   6   6   9       40.73       37.06      8.09 o
   7   6   9      303.66      341.90     18.68 o
   8   6   9      385.62      389.22     24.16 o
   9   6   9       50.86       83.84     16.56 o
  10   6   9       77.94      101.92     17.31 o
  11   6   9      242.99      233.91     22.59 o
  12   6   9      195.26      145.65     21.56 o
  13   6   9       50.25       22.09     19.27 o
  14   6   9      246.37      197.15     26.38 o
  15   6   9       34.45        2.50     34.33 o
   0   7   9      578.04      617.54     22.08 o
   1   7   9     1898.13     1815.48     39.06 o
   2   7   9      329.14      319.26     11.61 o
   3   7   9      264.19      375.46     11.33 o
   4   7   9      141.29      151.38      8.58 o
   5   7   9       25.16       32.53      8.17 o
   6   7   9      342.81      391.62     19.77 o
   7   7   9      143.29      166.81     22.14 o
   8   7   9      293.95      298.55     25.12 o
   9   7   9      614.23      505.86     29.01 o
  10   7   9       51.97       81.95     17.12 o
  11   7   9       30.34       22.83     16.53 o
  12   7   9        3.83       17.49     17.92 o
  13   7   9       22.99       35.39     20.34 o
  14   7   9       24.70       30.75     21.19 o
   0   8   9        1.08        5.00      8.62 o
   1   8   9      191.50      153.90      9.69 o
   2   8   9       52.99       71.02     11.75 o
   3   8   9     1629.97     1575.63     35.23 o
   4   8   9      369.81      393.80     15.57 o
   5   8   9      832.47      653.05     29.19 o
   6   8   9      947.38      825.21     34.53 o
   7   8   9      734.51      714.91     33.13 o
   8   8   9       16.09       87.75     17.03 o
   9   8   9      134.12      125.54     18.61 o
  10   8   9      297.04      290.77     24.50 o
  11   8   9       57.73       53.36     18.24 o
  12   8   9       86.33       98.48     21.11 o
  13   8   9       47.43       89.07     22.13 o
  14   8   9       23.93       27.62     22.00 o
   0   9   9      479.84      426.43     23.09 o
   1   9   9     2219.16     2102.36     51.74 o
   2   9   9      392.66      361.51     16.34 o
   3   9   9      222.17      232.85     13.87 o
   4   9   9     1429.41     1370.67     39.97 o
   5   9   9      299.70      383.12     21.71 o
   6   9   9      368.76      386.15     25.16 o
   7   9   9      483.25      462.48     28.10 o
   8   9   9      907.25      851.07     39.91 o
   9   9   9       92.12       85.43     18.35 o
  10   9   9       33.08       32.61     17.49 o
  11   9   9       20.08       22.87     18.38 o
  12   9   9       24.57       32.52     20.36 o
  13   9   9        0.53       -7.97     20.96 o
   0  10   9      383.98      366.08     22.59 o
   1  10   9      134.15      162.62     13.79 o
   2  10   9     1132.86     1056.55     32.79 o
   3  10   9     2210.47     2143.62     53.48 o
   4  10   9     1017.71     1084.37     37.57 o
   5  10   9      152.53      152.76     19.12 o
   6  10   9      132.72      121.33     18.65 o
   7  10   9      762.91      630.65     34.00 o
   8  10   9       60.95       49.69     18.20 o
   9  10   9      313.31      320.49     27.28 o
  10  10   9      109.72      126.49     37.65 o
  11  10   9       65.87       62.59     21.37 o
  12  10   9       45.64       24.92     21.49 o
  13  10   9       69.50       77.69     23.97 o
   0  11   9      459.48      433.47     29.27 o
   1  11   9       22.59       13.23     12.53 o
   2  11   9      177.18      177.99     17.11 o
   3  11   9       48.77       68.59     13.77 o
   4  11   9      124.12      158.24     17.59 o
   5  11   9      162.45      153.44     39.40 o
   6  11   9      109.03      131.17     19.84 o
   7  11   9      130.34      108.93     20.08 o
   8  11   9       68.03       77.73     19.28 o
   9  11   9       95.98      156.04     22.89 o
  10  11   9       68.13      101.07     22.76 o
  11  11   9       20.21       47.10     22.18 o
  12  11   9        8.86       49.60     23.62 o
   0  12   9       48.14       44.21     22.66 o
   1  12   9       22.04       36.07     13.06 o
   2  12   9      233.45      220.23     19.37 o
   3  12   9       56.21       16.65     14.75 o
   4  12   9       18.18       13.59     14.94 o
   5  12   9        8.46       51.19     18.07 o
   6  12   9        2.00       19.70     17.51 o
   7  12   9       35.67       31.69     18.69 o
   8  12   9      107.50       96.13     24.58 o
   9  12   9       86.04       60.53     21.16 o
  10  12   9      112.11       96.42     25.57 o
  11  12   9        4.07      -11.30     21.67 o
   0  13   9       41.11       19.08     20.72 o
   1  13   9        2.35       31.83     13.68 o
   2  13   9       10.57       29.83     16.04 o
   3  13   9       68.53       57.63     16.90 o
   4  13   9       53.04       69.03     17.26 o
   5  13   9      156.78      138.70     21.66 o
   6  13   9       23.96       24.69     18.55 o
   7  13   9       54.57       65.42     21.54 o
   8  13   9       10.50       -6.81     19.55 o
   9  13   9      109.62      107.16     24.33 o
  10  13   9       16.97       60.02     23.05 o
   0  14   9       32.01        5.53     44.07 o
   1  14   9       10.44        8.70     15.58 o
   2  14   9       17.49       14.03     14.76 o
   3  14   9       94.44       80.39     18.46 o
   4  14   9       89.51      111.89     19.49 o
   5  14   9       43.64       30.90     20.19 o
   6  14   9       34.72       53.36     21.22 o
   7  14   9       46.44       60.26     22.74 o
   8  14   9       97.59       78.26     23.92 o
   9  14   9       33.04        6.76     22.57 o
   0  15   9      167.20      235.29     36.23 o
   1  15   9       48.04       42.95     18.78 o
   2  15   9        0.97        0.59     17.35 o
   3  15   9       22.00       43.13     21.36 o
   4  15   9       44.66       55.72     22.09 o
   5  15   9       28.39       41.50     22.15 o
   6  15   9       39.32       12.58     21.84 o
   7  15   9       32.37       23.62     23.02 o
   0  16   9       28.10       15.93     30.59 o
   1  16   9       61.57       87.67     21.18 o
   2  16   9        7.70       12.05     23.90 o
   3  16   9       89.96      127.63     22.45 o
   4  16   9      126.65      135.71     26.06 o
   5  16   9       60.38       75.23     29.13 o
   0   0  10     5840.13     5767.88    326.92 o
   1   0  10     2834.30     1364.26     79.96 o
   2   0  10    15329.12    16015.81    533.37 o
   3   0  10     6545.16     7020.68    205.10 o
   4   0  10     6044.99     5690.29    168.49 o
   5   0  10     3994.64     4054.46    121.72 o
   6   0  10     1944.63     1927.42     61.10 o
   7   0  10      660.87      812.54     29.92 o
   8   0  10      919.49      823.54     74.02 o
   9   0  10      109.05       79.91     14.55 o
  10   0  10      652.68      622.79     42.30 o
  11   0  10      436.46      325.21     36.27 o
  12   0  10        9.23       72.29     30.79 o
  13   0  10       16.45       -6.04     23.05 o
  14   0  10       10.87       -2.13     25.17 o
  15   0  10        7.59      109.91     32.66 o
  16   0  10        3.20        5.27     31.39 o
   0   1  10     2348.23     2105.67     87.80 o
   1   1  10     7016.23     6955.89    179.80 o
   2   1  10     2977.83     2706.33     60.94 o
   3   1  10     3333.80     3147.58     66.10 o
   4   1  10     8944.76     8610.22    178.66 o
   5   1  10     1513.82     1664.46     37.19 o
   6   1  10      230.82      196.74      8.85 o
   7   1  10      403.93      353.46     12.65 o
   8   1  10      403.58      396.11     15.45 o
   9   1  10      729.62      650.20     23.40 o
  10   1  10      424.85      393.92     23.98 o
  11   1  10      146.44      174.84     18.63 o
  12   1  10      164.31      195.45     20.70 o
  13   1  10       37.53       12.17     16.82 o
  14   1  10        7.80       -8.59     17.77 o
  15   1  10       98.68       96.12     22.61 o
  16   1  10        3.99       14.21     21.95 o
   0   2  10    11743.38    11518.54    307.22 o
   1   2  10     2013.95     2050.68     43.43 o
   2   2  10      789.62      782.63     20.74 o
   3   2  10     2792.20     3125.93     66.18 o
   4   2  10     1669.37     1654.07     36.51 o
   5   2  10     9131.82     9548.38    198.88 o
   6   2  10      163.32      176.35      8.51 o
   7   2  10      105.26      118.80      7.96 o
   8   2  10     2417.59     2285.57     59.40 o
   9   2  10     2016.68     1870.91     50.81 o
  10   2  10       90.39       95.63     15.73 o
  11   2  10      176.29      170.46     19.17 o
  12   2  10       21.01        3.37     15.13 o
  13   2  10      235.40      213.63     22.76 o
  14   2  10        5.82        9.86     17.86 o
  15   2  10       15.45       16.71     20.44 o
  16   2  10       13.31       26.12     23.07 o
   0   3  10    24638.12    26409.11    625.26 o
   1   3  10       85.07       88.95     12.74 o
   2   3  10     5445.86     5176.44    114.74 o
   3   3  10      936.12      922.76     36.47 o
   4   3  10      736.54      831.44     20.34 o
   5   3  10     1771.84     1808.59     40.66 o
   6   3  10      200.51      236.08     10.15 o
   7   3  10     1452.58     1227.15     31.70 o
   8   3  10      711.74      826.81     26.17 o
   9   3  10     1654.22     1608.62     49.09 o
  10   3  10      736.69      675.53     31.48 o
  11   3  10      230.84      225.61     31.91 o
  12   3  10       46.73       64.18     17.65 o
  13   3  10       89.13       62.76     18.47 o
  14   3  10       24.92       59.95     21.96 o
  15   3  10       67.01       39.22     21.25 o
   0   4  10      360.91      452.51     18.35 o
   1   4  10     4261.97     4283.96     80.56 o
   2   4  10      212.00      570.37     24.66 o
   3   4  10     2457.15     2050.69     48.18 o
   4   4  10     3977.70     3911.72     83.40 o
   5   4  10      350.74      360.93     12.59 o
   6   4  10       26.11       56.44      7.19 o
   7   4  10      649.41      637.68     19.26 o
   8   4  10      634.40      633.28     22.61 o
   9   4  10     1099.33     1075.87     51.97 o
  10   4  10     1391.77     1158.46     43.79 o
  11   4  10      742.52      846.01     37.86 o
  12   4  10        5.28        5.66     15.82 o
  13   4  10       52.05       49.54     18.51 o
  14   4  10       16.85       59.79     20.63 o
  15   4  10       71.24      113.19     23.19 o
   0   5  10     1192.31     1227.97     42.00 o
   1   5  10     1188.46     1310.01     32.04 o
   2   5  10     1793.11     1845.03     40.81 o
   3   5  10      303.29      401.06     35.21 o
   4   5  10       11.29       56.23     12.55 o
   5   5  10      468.77      513.77     15.81 o
   6   5  10      164.12      155.97      9.68 o
   7   5  10       35.45       30.41      9.81 o
   8   5  10      314.08      275.41     17.18 o
   9   5  10      797.93      835.20     35.25 o
  10   5  10      701.22      636.92     32.05 o
  11   5  10        1.25        4.50     15.44 o
  12   5  10        8.63       35.91     17.16 o
  13   5  10        2.17       22.05     24.14 o
  14   5  10       11.12       12.78     19.55 o
  15   5  10       17.74       10.62     21.85 o
   0   6  10      166.24      246.29     12.86 o
   1   6  10      475.60      618.43     15.10 o
   2   6  10       15.53       96.54     15.81 o
   3   6  10      550.16      493.10     13.61 o
   4   6  10      473.03      518.34     21.71 o
   5   6  10       23.17       36.24      6.99 o
   6   6  10      550.00      525.61     19.06 o
   7   6  10      771.13      705.85     26.85 o
   8   6  10      290.30      368.65     23.40 o
   9   6  10      439.64      492.83     38.57 o
  10   6  10      353.98      401.82     26.17 o
  11   6  10       27.01       57.16     17.00 o
  12   6  10       24.15       19.66     19.34 o
  13   6  10        8.68        7.13     18.80 o
  14   6  10      114.99      188.64     25.48 o
  15   6  10       68.41       80.28     23.90 o
   0   7  10      229.87      293.96     14.90 o
   1   7  10      358.97      463.20     13.86 o
   2   7  10      658.18      634.95     16.90 o
   3   7  10      597.43      538.99     14.28 o
   4   7  10      265.45      307.65     11.73 o
   5   7  10      927.42      855.79     25.25 o
   6   7  10      808.62      794.15     28.48 o
   7   7  10      474.61      599.70     29.74 o
   8   7  10      958.34      802.04     34.34 o
   9   7  10       42.04       56.96     16.56 o
  10   7  10       92.39      154.83     19.91 o
  11   7  10       24.88       -5.11     17.43 o
  12   7  10       39.48       31.60     18.54 o
  13   7  10       29.57       42.45     20.33 o
  14   7  10        3.20       22.18     21.10 o
   0   8  10      101.51       92.24     10.79 o
   1   8  10      111.02      153.84     10.35 o
   2   8  10      348.62      306.35     13.11 o
   3   8  10      225.38      263.94     12.65 o
   4   8  10      961.53      832.75     26.40 o
   5   8  10       58.84       83.43     12.59 o
   6   8  10      939.35      876.89     35.58 o
   7   8  10     1461.32     1261.00     46.24 o
   8   8  10      882.43      751.65     34.58 o
   9   8  10       79.05       79.40     17.51 o
  10   8  10       25.94       40.68     17.17 o
  11   8  10       11.45       14.41     17.04 o
  12   8  10       63.75      110.12     28.23 o
  13   8  10        1.37      -17.73     19.53 o
  14   8  10        0.45      -20.85     20.97 o
   0   9  10       36.36       80.90     26.56 o
   1   9  10      517.70      561.68     19.87 o
   2   9  10     1821.96     1552.06     40.15 o
   3   9  10      477.21      530.19     20.10 o
   4   9  10      800.25      800.70     27.66 o
   5   9  10     1926.14     1788.13     54.70 o
   6   9  10      380.03      316.75     23.24 o
   7   9  10       60.95       69.47     17.18 o
   8   9  10      181.35      211.54     31.56 o
   9   9  10       73.82       73.66     18.55 o
  10   9  10      155.41      140.98     23.11 o
  11   9  10       13.25       11.16     18.10 o
  12   9  10       17.64       12.68     19.32 o
  13   9  10        0.89        4.70     31.37 o
   0  10  10        7.43       -1.08     13.28 o
   1  10  10      501.08      423.97     20.11 o
   2  10  10      534.44      535.35     22.60 o
   3  10  10      113.16      193.94     20.47 o
   4  10  10     1024.35     1058.57     34.04 o
   5  10  10       83.61      112.40     20.22 o
   6  10  10      309.08      255.00     22.30 o
   7  10  10      351.61      316.50     24.09 o
   8  10  10      162.67      115.02     19.89 o
   9  10  10       18.59       30.81     17.34 o
  10  10  10        0.91       -2.05     18.47 o
  11  10  10      109.43       98.92     23.53 o
  12  10  10       22.16       24.50     21.40 o
  13  10  10       26.18       28.88     22.93 o
   0  11  10      340.29      331.26     26.50 o
   1  11  10      140.02      146.49     14.75 o
   2  11  10      155.59      164.05     16.63 o
   3  11  10      613.05      597.50     25.50 o
   4  11  10      709.95      602.52     28.98 o
   5  11  10      171.66      146.63     25.76 o
   6  11  10      338.36      291.19     24.47 o
   7  11  10      112.83       98.33     19.77 o
   8  11  10        5.97        4.18     17.82 o
   9  11  10      162.03      151.02     22.48 o
  10  11  10       18.70        5.17     19.89 o
  11  11  10       20.65       45.45     21.96 o
  12  11  10        8.32       -0.58     21.42 o
   0  12  10      294.93      258.51     26.47 o
   1  12  10      375.04      342.96     20.29 o
   2  12  10      188.19      164.29     18.09 o
   3  12  10      217.01      217.42     19.80 o
   4  12  10        2.98       14.85     14.99 o
   5  12  10      274.34      266.26     24.41 o
   6  12  10       34.18       27.06     17.91 o
   7  12  10        8.25      -15.41     17.86 o
   8  12  10       12.72       18.00     18.83 o
   9  12  10       70.67       70.36     21.69 o
  10  12  10       14.22       28.40     21.42 o
  11  12  10        1.12      -21.18     21.18 o
   0  13  10       46.01        7.12     19.02 o
   1  13  10      126.12      128.61     17.35 o
   2  13  10      134.95      149.27     17.10 o
   3  13  10       79.33       67.20     17.25 o
   4  13  10      134.90      146.10     19.17 o
   5  13  10       25.67       35.66     18.69 o
   6  13  10      111.55       89.54     21.14 o
   7  13  10      184.35      201.39     29.46 o
   8  13  10      183.16      209.10     25.94 o
   9  13  10       29.30       62.14     23.06 o
  10  13  10        0.82       14.42     22.37 o
   0  14  10       16.00      -20.57     23.47 o
   1  14  10       40.36       49.98     19.01 o
   2  14  10       94.44      128.88     17.57 o
   3  14  10        0.87        1.25     16.12 o
   4  14  10        5.56       27.44     17.25 o
   5  14  10        3.40       -2.17     19.15 o
   6  14  10       82.76       90.49     22.42 o
   7  14  10      222.64      232.75     27.24 o
   8  14  10        3.83        3.91     20.89 o
   9  14  10       20.11      -25.49     31.15 o
   0  15  10      194.70      170.19     34.13 o
   1  15  10       15.89       11.03     19.13 o
   2  15  10       27.84       -3.95     17.84 o
   3  15  10       43.96       69.34     19.70 o
   4  15  10       22.62        7.03     21.20 o
   5  15  10      176.66      230.18     32.28 o
   6  15  10       15.10       28.15     26.41 o
   7  15  10        0.24       29.92     27.25 o
   0  16  10        0.02      -11.52     28.13 o
   1  16  10      148.82      186.47     23.72 o
   2  16  10       31.00       18.23     19.17 o
   3  16  10      106.57      127.95     25.43 o
   4  16  10       43.47       57.23     29.28 o
   5  16  10       20.34       31.80     27.87 o
   1   0  11     1154.38     1097.20     68.50 o
   2   0  11      135.02      123.31     15.72 o
   3   0  11     4560.69     5061.70    149.24 o
   4   0  11     3320.54     3021.87     90.66 o
   5   0  11        8.38       15.87     15.70 o
   6   0  11      624.30      577.02     24.93 o
   7   0  11      109.95      103.84     10.44 o
   8   0  11       46.25       74.52     14.29 o
   9   0  11      103.67      124.88     16.12 o
  10   0  11        0.23       22.85     17.36 o
  11   0  11      314.31      330.09     35.05 o
  12   0  11      835.12      652.16     47.50 o
  13   0  11       62.32       50.80     25.57 o
  14   0  11       53.60       33.15     26.10 o
  15   0  11       84.72      100.39     31.56 o
  16   0  11        0.79      -24.18     40.44 o
   0   1  11     8038.05     8110.29    275.42 o
   1   1  11     9941.13     9525.18    330.47 o
   2   1  11     4359.10     4026.16     96.70 o
   3   1  11       19.46       33.55      7.20 o
   4   1  11     2004.27     2142.98     64.06 o
   5   1  11     1615.02     1618.23     36.36 o
   6   1  11      108.33       90.32     11.54 o
   7   1  11     1580.70     1669.64     40.84 o
   8   1  11      495.69      493.62     16.60 o
   9   1  11     1033.16      962.86     31.09 o
  10   1  11      208.00      159.24     21.38 o
  11   1  11      953.02      856.71     39.69 o
  12   1  11      261.04      256.57     26.86 o
  13   1  11       34.87       36.80     17.32 o
  14   1  11       17.08        0.71     17.74 o
  15   1  11       25.46       -1.14     20.29 o
  16   1  11        3.60      -20.76     20.76 o
   0   2  11     4560.44     4536.72    166.81 o
   1   2  11     5803.75     5385.55    111.66 o
   2   2  11      502.68      655.46     55.05 o
   3   2  11     1870.98     2070.79     66.18 o
   4   2  11      184.78      260.13     15.46 o
   5   2  11     4276.85     4473.31     94.64 o
   6   2  11      420.72      432.07     13.45 o
   7   2  11      666.42      570.30     16.75 o
   8   2  11      999.82      973.06     28.94 o
   9   2  11      358.40      430.59     18.97 o
  10   2  11      222.78      165.26     17.87 o
  11   2  11      621.74      529.35     29.60 o
  12   2  11       12.75        4.36     17.78 o
  13   2  11      387.68      366.92     27.31 o
  14   2  11       59.97       54.64     19.50 o
  15   2  11        8.73       15.87     20.46 o
  16   2  11       11.47       47.79     23.27 o
   0   3  11      151.89      136.22     11.97 o
   1   3  11      226.81      207.46      8.35 o
   2   3  11     1078.29     1045.06     25.42 o
   3   3  11     2532.41     3031.71     68.82 o
   4   3  11     1664.61     1923.70     42.44 o
   5   3  11      386.19      523.84     19.73 o
   6   3  11      563.25      538.90     15.65 o
   7   3  11      243.28      247.87     11.11 o
   8   3  11     1220.05     1122.23     32.84 o
   9   3  11      473.23      519.48     23.33 o
  10   3  11      369.88      388.81     24.59 o
  11   3  11      728.72      604.27     33.44 o
  12   3  11      278.96      260.00     23.32 o
  13   3  11        0.18       37.62     17.84 o
  14   3  11       60.63       81.69     20.65 o
  15   3  11       32.32       26.07     20.66 o
   0   4  11     1066.83     1271.06     33.09 o
   1   4  11     3006.96     2959.29     53.56 o
   2   4  11     5700.76     5707.12    127.47 o
   3   4  11     1501.31     1799.91     68.92 o
   4   4  11     1245.27     1495.99     34.31 o
   5   4  11       42.45       31.35      5.93 o
   6   4  11      755.43      890.35     23.01 o
   7   4  11      267.25      274.63     12.14 o
   8   4  11      689.78      702.94     23.94 o
   9   4  11       91.58      157.61     14.92 o
  10   4  11      258.40      251.72     20.70 o
  11   4  11       80.14      131.77     18.67 o
  12   4  11        4.40       22.64     16.58 o
  13   4  11       16.69       16.81     17.80 o
  14   4  11       23.86       42.78     20.51 o
  15   4  11       10.65       25.03     20.61 o
   0   5  11       30.18       23.61      6.11 o
   1   5  11     5446.72     5902.76    105.46 o
   2   5  11      523.83      617.28     23.79 o
   3   5  11     1900.42     2066.28     49.17 o
   4   5  11      836.52      828.87     21.35 o
   5   5  11     2851.83     2722.98     60.22 o
   6   5  11      181.61      198.60     10.43 o
   7   5  11      478.36      490.81     19.89 o
   8   5  11      165.09      189.35     15.04 o
   9   5  11     1859.47     1592.09     58.60 o
  10   5  11      102.45      122.58     24.75 o
  11   5  11       35.56       42.89     16.38 o
  12   5  11       23.54       40.05     16.56 o
  13   5  11      171.63      148.43     21.99 o
  14   5  11       16.23       25.05     20.33 o
  15   5  11       16.16        2.10     21.53 o
   0   6  11      150.10      184.35     11.22 o
   1   6  11     1811.26     1785.66     36.03 o
   2   6  11      614.77      677.51     17.26 o
   3   6  11      489.02      539.63     17.17 o
   4   6  11     2379.48     2280.32     51.06 o
   5   6  11      767.78      658.28     19.03 o
   6   6  11      555.69      503.28     18.58 o
   7   6  11      735.88      678.71     26.13 o
   8   6  11      533.84      453.74     25.79 o
   9   6  11        1.05       50.52     15.68 o
  10   6  11      203.62      203.21     39.93 o
  11   6  11      173.16      160.44     20.30 o
  12   6  11        9.42       14.09     20.91 o
  13   6  11      125.38      145.23     22.89 o
  14   6  11        0.02       17.94     20.97 o
  15   6  11       29.67       -6.33     21.53 o
   0   7  11     1258.20     1352.85     40.61 o
   1   7  11       18.40       36.97      6.20 o
   2   7  11      451.64      464.56     14.24 o
   3   7  11      552.42      511.01     14.62 o
   4   7  11     1423.37     1439.34     34.82 o
   5   7  11       63.25      107.95     10.87 o
   6   7  11     1452.74     1280.44     40.38 o
   7   7  11      508.00      524.39     27.49 o
   8   7  11      738.44      675.91     32.82 o
   9   7  11       39.23       22.70     17.78 o
  10   7  11       48.06       74.72     17.29 o
  11   7  11      126.26      198.25     22.18 o
  12   7  11       15.40       37.94     18.83 o
  13   7  11       11.11       -3.94     22.21 o
  14   7  11       23.75       59.27     22.61 o
   0   8  11      350.87      348.39     17.60 o
   1   8  11     1106.76     1116.01     28.07 o
   2   8  11      850.33      883.39     23.80 o
   3   8  11     1381.19     1232.53     29.20 o
   4   8  11       91.33      108.18      9.95 o
   5   8  11      410.93      390.20     20.66 o
   6   8  11      397.50      413.67     24.61 o
   7   8  11       55.03      115.98     17.17 o
   8   8  11      282.80      343.80     28.08 o
   9   8  11      158.59      125.60     18.47 o
  10   8  11       65.14       67.29     18.55 o
  11   8  11       13.17       15.47     17.49 o
  12   8  11       42.03       54.04     20.03 o
  13   8  11        5.08       14.03     20.22 o
  14   8  11       12.51       30.90     27.19 o
   0   9  11     4823.79     4431.79    134.75 o
   1   9  11      120.09      117.44     10.27 o
   2   9  11       45.64       65.58      9.96 o
   3   9  11      969.42      902.65     26.81 o
   4   9  11     2504.54     2087.45     56.14 o
   5   9  11      719.63      727.86     29.53 o
   6   9  11      226.72      211.66     20.37 o
   7   9  11        4.59       -3.40     18.19 o
   8   9  11       22.69       53.02     17.05 o
   9   9  11       61.36       67.91     20.47 o
  10   9  11      143.08      126.91     20.51 o
  11   9  11       33.69       74.65     20.36 o
  12   9  11        4.90       29.46     24.57 o
  13   9  11        4.92        1.34     20.74 o
   0  10  11      123.09      119.50     15.54 o
   1  10  11      312.60      245.99     18.29 o
   2  10  11     1386.12     1205.53     36.55 o
   3  10  11      295.63      250.55     15.46 o
   4  10  11     1751.72     1350.57     40.49 o
   5  10  11      351.44      298.66     23.26 o
   6  10  11       19.84       13.19     15.20 o
   7  10  11       79.08      108.32     19.01 o
   8  10  11      110.95       88.03     19.00 o
   9  10  11      115.52       82.84     19.74 o
  10  10  11       72.90      121.15     21.55 o
  11  10  11       73.78       95.70     28.58 o
  12  10  11       17.59       46.68     21.91 o
   0  11  11      912.28      769.42     39.70 o
   1  11  11      681.07      642.13     25.58 o
   2  11  11      233.60      204.06     17.88 o
   3  11  11       36.48       46.31     14.24 o
   4  11  11      217.28      246.28     19.84 o
   5  11  11      193.45      135.82     19.73 o
   6  11  11       82.11       71.13     19.52 o
   7  11  11      206.98      203.56     28.60 o
   8  11  11       13.96       -8.86     17.05 o
   9  11  11       59.02       73.81     20.80 o
  10  11  11       15.45       -9.88     18.76 o
  11  11  11      116.52      104.05     26.20 o
  12  11  11        6.92      -28.93     28.93 o
   0  12  11      142.52      136.75     21.60 o
   1  12  11      711.63      709.52     28.46 o
   2  12  11       87.41      102.22     29.63 o
   3  12  11      162.82      140.30     17.65 o
   4  12  11       28.65       11.52     15.19 o
   5  12  11        6.11       47.49     18.19 o
   6  12  11       43.15       34.41     18.19 o
   7  12  11       93.98       83.68     20.62 o
   8  12  11       78.19      101.98     21.67 o
   9  12  11        1.98       22.48     25.96 o
  10  12  11       31.50       29.92     21.90 o
  11  12  11       18.24       11.28     21.95 o
   0  13  11        3.17       -7.52     24.75 o
   1  13  11       13.65       24.79     15.00 o
   2  13  11       45.39       50.90     15.83 o
   3  13  11       11.75        9.59     16.41 o
   4  13  11      141.46      142.05     19.19 o
   5  13  11       15.74       19.21     18.82 o
   6  13  11        7.21       47.75     22.83 o
   7  13  11       33.75       40.81     21.02 o
   8  13  11        8.42       75.44     22.32 o
   9  13  11       12.83       13.06     21.79 o
  10  13  11      192.52      243.40     29.58 o
   0  14  11       76.67       55.21     27.74 o
   1  14  11      110.20      120.93     21.19 o
   2  14  11      163.69      193.43     22.24 o
   3  14  11       16.17       -0.60     18.64 o
   4  14  11       38.68       45.17     18.14 o
   5  14  11       44.81       36.94     20.65 o
   6  14  11        7.31      -19.53     19.53 o
   7  14  11       48.46      108.27     39.21 o
   8  14  11       34.62       13.19     22.07 o
   0  15  11       57.54       68.44     30.30 o
   1  15  11      107.03       59.91     25.06 o
   2  15  11       14.14      -10.60     17.11 o
   3  15  11       45.05       12.77     17.94 o
   4  15  11       37.16       29.37     21.47 o
   5  15  11       59.23       66.32     26.91 o
   6  15  11       23.50       36.17     30.15 o
   7  15  11        7.43       21.56     26.85 o
   0  16  11       14.48      -27.74     27.74 o
   1  16  11       88.06      104.30     21.14 o
   2  16  11      112.18      106.50     21.65 o
   3  16  11       43.06       34.91     24.75 o
   4  16  11       10.90       36.62     23.48 o
   0   0  12    17270.40    17061.18    963.61 o
   1   0  12     3272.18     3513.30    212.25 o
   2   0  12     8097.87     7752.28    320.25 o
   3   0  12      342.64      309.77     39.95 o
   4   0  12      120.28      142.72     10.10 o
   5   0  12      197.26      197.63     13.52 o
   6   0  12     2066.15     2140.38     67.37 o
   7   0  12       27.77       53.18      8.78 o
   8   0  12      406.63      388.78     20.67 o
   9   0  12       23.27       13.15     12.30 o
  10   0  12        2.19       10.16     21.73 o
  11   0  12      551.00      612.95     50.20 o
  12   0  12       27.28       15.13     26.56 o
  13   0  12       85.73       67.63     24.76 o
  14   0  12        0.31      -13.43     24.58 o
  15   0  12       66.38       40.65     52.53 o
  16   0  12        0.06      -27.16     29.88 o
   0   1  12      285.02      234.25     15.14 o
   1   1  12     2873.09     2371.89     69.95 o
   2   1  12     1376.08     1483.17     40.51 o
   3   1  12     2944.06     2581.27     58.11 o
   4   1  12     5122.28     5238.85    109.51 o
   5   1  12     4493.09     4667.60     98.45 o
   6   1  12     2260.11     2411.02     52.92 o
   7   1  12       83.35       69.45      7.30 o
   8   1  12     1429.67     1215.98     30.29 o
   9   1  12      120.63      156.42     11.99 o
  10   1  12      217.79      217.14     18.97 o
  11   1  12      334.77      309.44     22.77 o
  12   1  12      179.55      155.39     19.70 o
  13   1  12        0.94       12.55     16.13 o
  14   1  12       15.54       28.67     18.33 o
  15   1  12       10.34       34.89     22.31 o
  16   1  12       35.26       -3.71     34.85 o
   0   2  12    12600.42    13300.37    346.79 o
   1   2  12     2475.76     2470.94     55.36 o
   2   2  12     7833.64     7432.39    165.56 o
   3   2  12    12415.15    13048.67    285.74 o
   4   2  12     2668.58     2924.99     62.55 o
   5   2  12      649.85      661.08     25.03 o
   6   2  12      439.09      542.39     15.44 o
   7   2  12      448.17      469.05     15.15 o
   8   2  12      249.02      288.65     18.17 o
   9   2  12      569.51      502.01     20.76 o
  10   2  12       14.30       44.98     14.32 o
  11   2  12       11.83       39.07     15.72 o
  12   2  12       69.16       94.99     18.07 o
  13   2  12       55.62       59.31     22.44 o
  14   2  12       80.43       58.71     20.03 o
  15   2  12       23.72       49.80     21.44 o
   0   3  12     7171.72     7025.47    198.07 o
   1   3  12      725.92      686.89     24.70 o
   2   3  12       92.68       96.67      9.79 o
   3   3  12     6792.68     6637.87    146.54 o
   4   3  12       74.41       93.13      7.40 o
   5   3  12     1791.39     1622.46     36.71 o
   6   3  12       34.36       67.26     11.21 o
   7   3  12       36.69       45.66      6.88 o
   8   3  12      664.94      624.65     21.78 o
   9   3  12      191.25      190.88     13.88 o
  10   3  12      172.45      172.66     18.33 o
  11   3  12      141.94      130.11     18.63 o
  12   3  12        0.28       27.75     15.84 o
  13   3  12        7.74       31.40     17.16 o
  14   3  12        5.04       -7.33     20.74 o
  15   3  12       31.09       41.70     21.61 o
   0   4  12     2437.00     2310.23     57.54 o
   1   4  12     1697.57     1743.93     31.27 o
   2   4  12     3837.03     3819.43     86.39 o
   3   4  12     9936.30    10644.45    255.64 o
   4   4  12       25.57       45.18      7.46 o
   5   4  12      806.97      813.34     20.77 o
   6   4  12     2869.15     2957.38     64.95 o
   7   4  12      252.64      250.58     11.73 o
   8   4  12      123.17      156.13     12.11 o
   9   4  12      265.27      258.35     18.22 o
  10   4  12      166.65      181.60     21.80 o
  11   4  12      224.63      295.46     23.38 o
  12   4  12       98.48       88.67     18.59 o
  13   4  12       21.53       12.61     17.23 o
  14   4  12       11.79       59.29     20.33 o
  15   4  12       12.68       28.49     20.43 o
   0   5  12      397.27      345.45     13.32 o
   1   5  12    10866.60     9789.10    172.69 o
   2   5  12     5231.69     4489.85    100.42 o
   3   5  12      527.32      553.81     20.74 o
   4   5  12      710.57      746.98     19.72 o
   5   5  12     1379.92     1278.69     30.65 o
   6   5  12      292.68      294.82     13.01 o
   7   5  12      158.42      143.35     11.47 o
   8   5  12      608.26      594.64     25.59 o
   9   5  12       64.87      148.49     17.79 o
  10   5  12      107.27      102.83     17.38 o
  11   5  12       23.27       33.54     16.08 o
  12   5  12        9.00       35.08     17.12 o
  13   5  12       24.13       21.42     18.96 o
  14   5  12      137.04      136.07     23.47 o
  15   5  12       11.21       15.77     21.18 o
   0   6  12        9.74       22.15      7.20 o
   1   6  12      431.42      443.20     11.77 o
   2   6  12     2327.47     2279.47     47.62 o
   3   6  12     1727.66     1584.21     39.23 o
   4   6  12      448.56      379.79     14.11 o
   5   6  12      102.00      121.45      8.78 o
   6   6  12       26.32       39.30      8.35 o
   7   6  12      174.44      164.60     14.10 o
   8   6  12      146.41      150.70     25.20 o
   9   6  12      253.91      240.24     21.24 o
  10   6  12       37.76       48.47     16.25 o
  11   6  12       69.19       72.20     18.38 o
  12   6  12       26.48       -4.32     17.05 o
  13   6  12       42.03       21.56     20.04 o
  14   6  12       42.50       46.93     21.38 o
  15   6  12       11.71        6.05     22.05 o
   0   7  12     2440.24     2344.91     65.96 o
   1   7  12      354.73      400.85     12.38 o
   2   7  12     1088.10     1162.76     26.83 o
   3   7  12      851.37      858.77     22.96 o
   4   7  12      301.12      246.02     12.57 o
   5   7  12     1331.15     1329.37     35.12 o
   6   7  12      615.44      608.70     25.29 o
   7   7  12      561.03      425.52     24.64 o
   8   7  12       28.58       63.97     18.47 o
   9   7  12       67.18       55.94     16.58 o
  10   7  12       71.23       87.87     18.07 o
  11   7  12        3.57       48.99     17.90 o
  12   7  12        2.63       -4.15     17.10 o
  13   7  12       21.47        0.53     19.18 o
  14   7  12      106.98      135.75     29.28 o
   0   8  12     1251.43     1093.42     35.52 o
   1   8  12     1654.30     1628.78     35.93 o
   2   8  12     1373.95     1337.53     32.66 o
   3   8  12     1203.36      979.47     24.50 o
   4   8  12      584.42      641.06     21.85 o
   5   8  12      251.34      213.94     16.01 o
   6   8  12     1209.99     1284.87     46.53 o
   7   8  12       98.59       93.14     16.58 o
   8   8  12       29.17       29.40     15.07 o
   9   8  12       71.35       90.04     17.64 o
  10   8  12       90.90       81.48     18.67 o
  11   8  12       92.33       51.53     21.61 o
  12   8  12       21.69       17.84     19.45 o
  13   8  12       14.66       18.10     20.04 o
  14   8  12       10.14       22.13     22.32 o
   0   9  12      162.44      335.42     37.09 o
   1   9  12      933.39      863.55     23.91 o
   2   9  12      126.95      145.42     11.81 o
   3   9  12      932.37      901.11     26.79 o
   4   9  12      628.63      593.07     23.87 o
   5   9  12      679.33      622.89     32.72 o
   6   9  12      191.35      201.76     19.76 o
   7   9  12       19.24       20.82     15.35 o
   8   9  12      232.14      220.71     22.18 o
   9   9  12      128.97       93.40     18.68 o
  10   9  12       63.82       97.39     20.45 o
  11   9  12       53.54       56.80     19.59 o
  12   9  12       77.17       49.34     29.16 o
  13   9  12       34.54       44.61     22.47 o
   0  10  12      251.15      241.22     19.42 o
   1  10  12       67.69       92.04     15.37 o
   2  10  12     1493.34     1319.30     38.87 o
   3  10  12      382.39      380.16     18.16 o
   4  10  12      131.19      147.63     14.83 o
   5  10  12      394.42      371.86     22.35 o
   6  10  12       85.60       70.83     16.99 o
   7  10  12      119.32      167.50     21.44 o
   8  10  12       63.98       64.52     18.70 o
   9  10  12       63.29      111.87     19.83 o
  10  10  12      264.93      278.38     33.45 o
  11  10  12        8.69        5.17     19.91 o
  12  10  12      237.47      311.66     29.71 o
   0  11  12      394.90      342.47     27.20 o
   1  11  12      299.88      271.84     27.28 o
   2  11  12      209.38      191.19     17.48 o
   3  11  12       82.47       57.59     15.10 o
   4  11  12       34.70       33.45     14.29 o
   5  11  12       65.74       62.59     27.19 o
   6  11  12      110.50       98.72     21.79 o
   7  11  12       44.70       97.42     19.75 o
   8  11  12      145.56       92.88     20.68 o
   9  11  12      170.25      165.11     22.93 o
  10  11  12       26.04       50.58     20.75 o
  11  11  12      140.22      162.61     25.91 o
  12  11  12        3.03      -18.29     21.57 o
   0  12  12        4.32       60.24     20.52 o
   1  12  12       34.70       62.24     15.60 o
   2  12  12      232.34      184.51     18.92 o
   3  12  12       47.86       54.60     15.78 o
   4  12  12       44.27       54.87     15.96 o
   5  12  12      154.22      156.91     21.04 o
   6  12  12       43.39       79.94     19.77 o
   7  12  12       48.36       55.99     19.69 o
   8  12  12       39.03       45.66     20.37 o
   9  12  12       13.51        9.19     20.01 o
  10  12  12      305.86      301.11     29.65 o
  11  12  12       22.12       25.88     22.37 o
   0  13  12        0.03       34.68     25.09 o
   1  13  12       27.47       44.98     18.11 o
   2  13  12      189.27      163.27     19.02 o
   3  13  12       73.07       65.55     16.91 o
   4  13  12       10.60       31.42     16.90 o
   5  13  12       48.08       51.83     19.38 o
   6  13  12      138.23      154.16     22.76 o
   7  13  12        3.32       -0.63     19.44 o
   8  13  12       68.41       94.78     22.88 o
   9  13  12       65.62       76.14     23.19 o
  10  13  12        9.49       50.05     24.05 o
   0  14  12        2.92       17.30     26.03 o
   1  14  12       32.07       20.39     18.19 o
   2  14  12       93.93      109.00     19.12 o
   3  14  12       49.05       37.70     17.53 o
   4  14  12       46.26        9.68     19.71 o
   5  14  12       17.37       -1.52     25.69 o
   6  14  12       92.65       75.45     25.63 o
   7  14  12        0.97       26.25     24.85 o
   8  14  12       18.21       39.01     27.80 o
   0  15  12        3.01       80.92     29.84 o
   1  15  12        7.70       -9.41     18.98 o
   2  15  12       86.58       66.99     28.21 o
   3  15  12        8.99       25.59     21.24 o
   4  15  12       24.23       42.55     22.14 o
   5  15  12       74.24      111.15     28.57 o
   6  15  12       26.90       31.44     26.47 o
   7  15  12       35.32       15.28     26.18 o
   0  16  12       48.96       68.23     58.56 o
   1  16  12       10.06        4.23     26.86 o
   2  16  12       68.12      110.60     24.83 o
   3  16  12       68.95       66.88     28.72 o
   4  16  12       13.03       41.82     23.07 o
   1   0  13     3136.16     2875.04    174.17 o
   2   0  13      318.40      287.16     51.46 o
   3   0  13     5599.91     4902.55    238.12 o
   4   0  13      441.37      477.14     29.89 o
   5   0  13     3610.60     3705.89    111.37 o
   6   0  13      895.62      886.49     31.18 o
   7   0  13      279.46      300.46     16.30 o
   8   0  13      150.46      135.53     13.05 o
   9   0  13      236.96      215.73     19.64 o
  10   0  13      277.23      277.26     39.28 o
  11   0  13     1065.37      953.33     53.90 o
  12   0  13       25.83       39.29     22.00 o
  13   0  13       13.00      -22.26     22.61 o
  14   0  13        5.88       62.53     28.99 o
  15   0  13       32.37       24.84     30.70 o
  16   0  13        0.04       36.82     32.44 o
   0   1  13     4392.59     3981.54    137.48 o
   1   1  13      168.40      218.18     26.06 o
   2   1  13     2413.62     2363.70     62.86 o
   3   1  13     2207.71     2087.54     47.40 o
   4   1  13     3201.59     3426.09     72.63 o
   5   1  13     8335.52     8334.45    173.80 o
   6   1  13     2605.67     2309.47     50.99 o
   7   1  13       94.32      106.72      7.50 o
   8   1  13      249.96      254.68     12.48 o
   9   1  13      802.61      709.86     24.45 o
  10   1  13      367.36      302.67     21.12 o
  11   1  13      510.35      520.95     33.17 o
  12   1  13       59.88       38.95     16.11 o
  13   1  13       55.69       50.03     17.91 o
  14   1  13       79.04       50.95     19.28 o
  15   1  13       45.81       48.95     20.97 o
  16   1  13        6.05        1.15     22.29 o
   0   2  13     2143.09     2034.76     61.79 o
   1   2  13    10329.85     9786.37    216.72 o
   2   2  13    23563.69    25406.50    559.76 o
   3   2  13     4520.35     4314.71     96.10 o
   4   2  13     4373.24     4504.32     94.81 o
   5   2  13      106.19      135.72      7.27 o
   6   2  13      697.05      859.19     21.64 o
   7   2  13      195.17      222.85     10.31 o
   8   2  13      351.56      355.93     15.90 o
   9   2  13       78.68      121.56     11.76 o
  10   2  13      387.44      474.03     30.89 o
  11   2  13       41.23       55.59     18.11 o
  12   2  13       51.24       47.14     16.52 o
  13   2  13       32.40       33.47     17.46 o
  14   2  13      155.71      153.83     22.18 o
  15   2  13        1.40       21.90     20.07 o
   0   3  13     1939.49     1799.06     49.31 o
   1   3  13     5011.19     4802.79     89.85 o
   2   3  13     1351.25     1407.71     42.29 o
   3   3  13      249.58      283.92     30.64 o
   4   3  13       30.77       20.66      5.02 o
   5   3  13     3670.17     4004.42     85.52 o
   6   3  13     1046.30     1143.14     27.59 o
   7   3  13      462.36      479.66     15.86 o
   8   3  13      303.80      305.09     15.30 o
   9   3  13      961.09      925.78     32.88 o
  10   3  13      682.91      580.08     29.90 o
  11   3  13      138.17      138.05     18.47 o
  12   3  13       19.38       48.01     17.25 o
  13   3  13        7.42       31.36     16.94 o
  14   3  13       44.89       62.52     21.19 o
  15   3  13        1.59        7.69     20.04 o
   0   4  13     1001.79     1128.03     29.75 o
   1   4  13     1496.07     1896.77     33.73 o
   2   4  13     5117.65     5163.85    115.49 o
   3   4  13     6291.89     6869.94    166.31 o
   4   4  13      461.39      565.76     35.92 o
   5   4  13      206.03      248.60     10.36 o
   6   4  13      203.48      252.94     11.04 o
   7   4  13      383.79      363.56     14.23 o
   8   4  13      834.73      762.99     25.20 o
   9   4  13      139.16      180.05     15.34 o
  10   4  13      183.39      202.94     19.15 o
  11   4  13     1284.72     1184.41     45.89 o
  12   4  13       17.35        8.24     17.54 o
  13   4  13       18.57       14.42     17.61 o
  14   4  13      197.99      197.49     24.30 o
  15   4  13        7.18       -9.53     20.25 o
   0   5  13     1123.88      950.18     26.36 o
   1   5  13      295.00      637.86     24.18 o
   2   5  13       61.31       69.10     20.82 o
   3   5  13     2012.27     1698.64     41.30 o
   4   5  13      130.10      144.68      8.73 o
   5   5  13       12.04       37.62      6.53 o
   6   5  13      183.63      179.58     10.85 o
   7   5  13      355.61      391.20     17.45 o
   8   5  13      607.55      505.12     25.95 o
   9   5  13      230.13      278.24     22.24 o
  10   5  13      101.94      121.04     17.66 o
  11   5  13       98.39       83.18     17.07 o
  12   5  13       51.22       66.97     18.35 o
  13   5  13        5.00       -5.90     17.59 o
  14   5  13       51.76       38.02     20.36 o
  15   5  13       19.84       -7.26     24.57 o
   0   6  13       41.43       55.33      8.64 o
   1   6  13      126.29      143.25      7.00 o
   2   6  13     3859.30     3651.65     73.75 o
   3   6  13      196.24      224.70     15.01 o
   4   6  13      147.16      159.67      9.38 o
   5   6  13      654.90      676.99     19.55 o
   6   6  13      221.09      206.27     12.25 o
   7   6  13      232.94      221.91     15.95 o
   8   6  13      176.60      215.90     21.80 o
   9   6  13      392.07      441.44     26.65 o
  10   6  13      416.14      332.70     24.43 o
  11   6  13       67.54       58.53     24.22 o
  12   6  13        5.14        9.91     19.69 o
  13   6  13       60.91       44.33     20.30 o
  14   6  13        0.68       -3.65     20.13 o
   0   7  13       91.99      125.94     10.65 o
   1   7  13     1808.70     1542.39     32.75 o
   2   7  13       40.43       41.67      6.57 o
   3   7  13       92.21      166.81     12.19 o
   4   7  13      116.38      148.09     13.13 o
   5   7  13       97.11      156.97     11.31 o
   6   7  13       89.66      132.36     13.55 o
   7   7  13       68.98       71.25     15.16 o
   8   7  13      235.67      180.59     19.01 o
   9   7  13       17.22       -6.01     14.67 o
  10   7  13      183.69      165.70     19.69 o
  11   7  13      148.47      169.42     21.62 o
  12   7  13       73.51       75.22     19.86 o
  13   7  13       29.39       22.59     20.22 o
  14   7  13       38.41       92.06     23.33 o
   0   8  13     4066.36     3581.12     98.75 o
   1   8  13      912.79      873.13     21.93 o
   2   8  13     1322.74     1351.30     31.22 o
   3   8  13      335.92      358.63     14.70 o
   4   8  13      110.08      134.32     11.06 o
   5   8  13      246.34      272.85     17.74 o
   6   8  13     1676.96     1460.12     51.33 o
   7   8  13      809.76      776.39     34.93 o
   8   8  13      577.04      452.85     27.21 o
   9   8  13      212.21      218.39     33.48 o
  10   8  13      353.60      297.96     24.88 o
  11   8  13       52.31       42.56     18.61 o
  12   8  13        5.13       33.33     19.51 o
  13   8  13       21.54       66.63     21.82 o
  14   8  13        0.28       12.86     27.18 o
   0   9  13     1885.91     1695.46     56.70 o
   1   9  13      228.46      208.85     12.13 o
   2   9  13     1172.92     1068.16     32.15 o
   3   9  13      111.68      167.01     14.60 o
   4   9  13      309.41      278.53     17.00 o
   5   9  13       41.82       86.86     14.43 o
   6   9  13      698.78      693.08     33.73 o
   7   9  13       89.81      125.46     22.66 o
   8   9  13      168.96      153.49     26.50 o
   9   9  13      170.66      182.06     35.92 o
  10   9  13       30.42       62.67     18.50 o
  11   9  13       30.42        5.97     17.92 o
  12   9  13        3.15        7.18     19.41 o
  13   9  13       65.68       68.29     23.19 o
   0  10  13      500.59      488.20     26.55 o
   1  10  13      741.68      674.36     22.19 o
   2  10  13      123.70      184.21     14.97 o
   3  10  13      303.19      280.30     19.30 o
   4  10  13      103.32       91.41     13.69 o
   5  10  13      364.86      308.68     20.38 o
   6  10  13       35.58       64.09     16.89 o
   7  10  13      679.89      604.83     32.89 o
   8  10  13       29.53       29.97     17.43 o
   9  10  13       68.80       84.22     19.91 o
  10  10  13       15.70        9.37     18.24 o
  11  10  13        2.14      -13.35     19.08 o
  12  10  13       92.83      152.86     29.49 o
   0  11  13      301.44      277.78     26.73 o
   1  11  13      416.08      378.17     20.14 o
   2  11  13      878.84      786.98     31.76 o
   3  11  13      188.94      221.17     19.35 o
   4  11  13      277.15      298.21     26.38 o
   5  11  13       83.34       78.64     18.04 o
   6  11  13        1.08       -1.30     16.12 o
   7  11  13       43.97       41.79     18.24 o
   8  11  13      143.03      144.48     22.14 o
   9  11  13       17.02       24.30     18.70 o
  10  11  13      110.12      112.05     22.55 o
  11  11  13       41.30       49.43     22.15 o
  12  11  13       89.10      124.90     26.09 o
   0  12  13      671.92      614.46     47.03 o
   1  12  13      118.35      140.45     17.10 o
   2  12  13      344.71      348.24     22.65 o
   3  12  13       37.76       28.16     16.55 o
   4  12  13       73.07       57.22     16.49 o
   5  12  13        1.23      -16.84     16.84 o
   6  12  13       71.17       97.16     20.27 o
   7  12  13      116.55       98.90     22.49 o
   8  12  13       38.49       27.17     24.40 o
   9  12  13        2.14       -0.57     20.03 o
  10  12  13       12.24       60.50     23.05 o
  11  12  13       13.43        7.07     22.41 o
   0  13  13       68.53       86.50     26.89 o
   1  13  13      124.45      128.21     20.32 o
   2  13  13      128.22      117.74     20.09 o
   3  13  13        8.36       -2.81     14.10 o
   4  13  13       23.67        7.69     16.03 o
   5  13  13       34.18       36.16     21.96 o
   6  13  13       52.32       85.17     20.96 o
   7  13  13       10.54       -7.20     19.08 o
   8  13  13       52.21       41.72     21.53 o
   9  13  13       45.42       33.01     29.45 o
  10  13  13       30.58       27.86     23.65 o
   0  14  13        0.56       10.87     25.61 o
   1  14  13      101.51       87.88     20.55 o
   2  14  13       57.07       48.29     18.01 o
   3  14  13       43.02       33.06     17.49 o
   4  14  13       15.04       36.20     20.55 o
   5  14  13       61.41       63.12     24.46 o
   6  14  13       37.16       42.71     24.44 o
   7  14  13       70.51       36.31     25.63 o
   8  14  13       12.18       27.38     26.09 o
   0  15  13       35.71       63.96     30.30 o
   1  15  13       61.16       77.18     21.68 o
   2  15  13      163.82      190.98     30.16 o
   3  15  13       99.28      120.46     24.15 o
   4  15  13       29.63       27.27     22.34 o
   5  15  13        9.73       30.02     25.51 o
   6  15  13       30.86       27.35     26.44 o
   7  15  13       24.59       42.18     32.01 o
   0  16  13       86.67      110.48     58.57 o
   1  16  13       25.94      -11.82     21.37 o
   2  16  13       86.20       57.16     25.97 o
   3  16  13        0.11       36.36     22.82 o
   4  16  13       48.02       31.03     23.14 o
   0   0  14    12006.21    11168.01    632.78 o
   1   0  14     1059.73     1668.84    102.40 o
   2   0  14      282.11      283.18     22.99 o
   3   0  14     5008.98     5007.45    169.23 o
   4   0  14      140.60      166.93     12.97 o
   5   0  14       23.53       44.57     15.96 o
   6   0  14      464.44      417.61     18.57 o
   7   0  14       19.76       29.58      9.41 o
   8   0  14      135.03      134.92     16.71 o
   9   0  14        7.68        4.75     12.15 o
  10   0  14      208.80      187.59     25.59 o
  11   0  14       17.80       52.30     21.46 o
  12   0  14        7.28        8.36     22.00 o
  13   0  14        0.20        3.51     25.96 o
  14   0  14       77.54       94.33     37.43 o
  15   0  14        9.85      -20.38     62.18 o
   0   1  14     1292.23     1430.85    103.29 o
   1   1  14     9746.96     9169.70    462.93 o
   2   1  14      866.08      880.26     27.85 o
   3   1  14     3565.20     3542.62     79.10 o
   4   1  14      851.48      737.01     20.37 o
   5   1  14      880.37     1138.54     26.27 o
   6   1  14     3726.17     3464.57     74.59 o
   7   1  14       44.78       43.80      6.33 o
   8   1  14     1012.39      877.48     25.03 o
   9   1  14      115.14      136.27     11.99 o
  10   1  14       60.35       84.33     14.62 o
  11   1  14      171.53      191.46     19.60 o
  12   1  14       13.69       17.19     15.63 o
  13   1  14        4.63       -7.06     15.58 o
  14   1  14        3.67        5.55     18.00 o
  15   1  14      285.23      282.14     28.63 o
   0   2  14     3056.60     2964.30     89.11 o
   1   2  14     4062.22     4225.54     94.55 o
   2   2  14     3009.78     3317.45    167.02 o
   3   2  14      402.36      533.59     24.66 o
   4   2  14     2806.35     2862.68     69.69 o
   5   2  14      489.14      551.11     15.07 o
   6   2  14       81.93       82.32      6.67 o
   7   2  14      198.19      180.67      9.32 o
   8   2  14      695.00      759.04     24.20 o
   9   2  14      546.63      501.09     20.57 o
  10   2  14      765.76      798.30     33.42 o
  11   2  14       42.11       36.06     15.47 o
  12   2  14       41.60       37.53     16.59 o
  13   2  14       75.88       86.33     19.12 o
  14   2  14       17.68       52.80     22.48 o
  15   2  14       54.17       57.24     22.30 o
   0   3  14      812.13      685.05     20.63 o
   1   3  14     4585.38     3926.51     73.70 o
   2   3  14      254.55      356.73     12.54 o
   3   3  14      175.68      141.12      9.64 o
   4   3  14      357.44      348.25     11.23 o
   5   3  14     4648.75     4872.18    103.40 o
   6   3  14      757.19      710.17     19.13 o
   7   3  14     1321.45     1255.54     30.60 o
   8   3  14      459.99      410.75     17.61 o
   9   3  14      227.72      254.49     15.37 o
  10   3  14      116.71      145.53     17.73 o
  11   3  14      275.18      294.97     23.14 o
  12   3  14       47.31       37.23     16.85 o
  13   3  14       80.03       94.80     19.47 o
  14   3  14       65.68       66.02     22.83 o
  15   3  14       42.43       30.05     21.22 o
   0   4  14        4.07       -3.62      8.93 o
   1   4  14     7776.99     8004.16    142.18 o
   2   4  14      112.45       95.51     10.68 o
   3   4  14     6103.89     6023.50    146.25 o
   4   4  14     6132.30     6313.69    132.71 o
   5   4  14      648.86      612.60     17.04 o
   6   4  14       60.72       72.01      7.38 o
   7   4  14     2172.75     1866.06     43.35 o
   8   4  14       66.91       58.87     11.66 o
   9   4  14      864.92      774.78     29.48 o
  10   4  14      599.70      466.85     30.52 o
  11   4  14      338.18      418.42     27.00 o
  12   4  14       10.31       33.65     16.25 o
  13   4  14       65.00       63.16     20.91 o
  14   4  14        1.35       27.37     19.40 o
  15   4  14        5.32       20.95     21.12 o
   0   5  14      783.55      693.75     20.77 o
   1   5  14     5479.35     5172.85     92.49 o
   2   5  14      219.38      219.09     10.16 o
   3   5  14      578.92      599.30     18.03 o
   4   5  14      327.45      262.58     11.78 o
   5   5  14      307.87      340.33     12.86 o
   6   5  14      459.50      528.55     17.00 o
   7   5  14      247.38      264.05     14.48 o
   8   5  14      173.73      189.68     15.33 o
   9   5  14      750.74      774.41     33.66 o
  10   5  14       55.37      105.71     17.29 o
  11   5  14      137.46      155.37     24.45 o
  12   5  14       15.76        5.97     16.38 o
  13   5  14       84.41       46.42     22.85 o
  14   5  14        4.67       -2.89     28.06 o
  15   5  14        7.00       31.09     22.10 o
   0   6  14     1031.19      986.91     28.05 o
   1   6  14      171.44      233.29      8.56 o
   2   6  14      664.23      769.04     18.95 o
   3   6  14     1040.92     1129.31     29.66 o
   4   6  14      268.62      270.14     11.71 o
   5   6  14     2160.78     2054.82     47.18 o
   6   6  14      246.04      274.83     13.73 o
   7   6  14      111.23      126.62     13.35 o
   8   6  14       90.68       78.64     13.34 o
   9   6  14     1042.18      924.53     38.15 o
  10   6  14      114.74       92.71     18.00 o
  11   6  14        9.72       10.35     16.27 o
  12   6  14      110.97       78.95     19.31 o
  13   6  14       31.17       20.94     23.93 o
  14   6  14       16.05       -9.78     20.75 o
   0   7  14      558.35      609.44     22.17 o
   1   7  14      241.61      200.33      9.74 o
   2   7  14      156.80      170.33      9.12 o
   3   7  14     2263.52     2127.77     48.36 o
   4   7  14     1298.16     1257.57     31.31 o
   5   7  14      854.28      889.78     26.01 o
   6   7  14     1345.61     1171.68     41.40 o
   7   7  14      106.53       87.54     13.70 o
   8   7  14      120.30      110.97     16.57 o
   9   7  14       40.83       30.02     15.64 o
  10   7  14        9.30       -6.27     17.53 o
  11   7  14       61.01       62.43     18.45 o
  12   7  14       11.04       30.41     18.33 o
  13   7  14       85.55      140.96     23.83 o
  14   7  14       36.46       42.25     37.64 o
   0   8  14      316.06      355.64     28.67 o
   1   8  14       79.83       93.73     11.08 o
   2   8  14     1717.10     1469.11     33.39 o
   3   8  14      433.70      402.22     16.06 o
   4   8  14       46.38       49.93      8.94 o
   5   8  14     1490.76     1385.08     49.50 o
   6   8  14      426.05      431.12     25.52 o
   7   8  14      122.56      139.92     17.78 o
   8   8  14       73.08      112.97     17.77 o
   9   8  14      293.15      271.04     23.49 o
  10   8  14       89.20       85.17     18.86 o
  11   8  14      119.86      107.37     20.65 o
  12   8  14       65.52       67.06     20.80 o
  13   8  14       22.02       23.77     20.11 o
  14   8  14        5.54       -7.21     42.86 o
   0   9  14      380.30      367.28     21.55 o
   1   9  14      145.71      155.46     14.67 o
   2   9  14      409.53      422.60     17.68 o
   3   9  14     1389.85     1227.39     33.73 o
   4   9  14      464.83      531.84     22.43 o
   5   9  14      854.00      791.59     35.92 o
   6   9  14      147.20      198.74     19.62 o
   7   9  14      145.01      147.37     19.46 o
   8   9  14        0.41       24.79     15.84 o
   9   9  14       32.85       37.05     17.80 o
  10   9  14       51.84       13.37     17.65 o
  11   9  14       44.18       10.51     21.61 o
  12   9  14       68.02       53.59     21.40 o
  13   9  14        7.51       -9.10     21.12 o
   0  10  14      276.40      263.65     32.10 o
   1  10  14      883.81      809.04     24.12 o
   2  10  14      449.08      396.07     20.04 o
   3  10  14      362.65      289.96     30.12 o
   4  10  14      459.98      399.17     20.68 o
   5  10  14      165.66      184.75     17.55 o
   6  10  14      141.50      145.79     19.46 o
   7  10  14      403.04      404.84     27.30 o
   8  10  14      286.35      292.59     25.07 o
   9  10  14       25.78       10.36     30.15 o
  10  10  14       27.33       55.95     19.55 o
  11  10  14       12.57        3.79     19.02 o
  12  10  14       34.32       70.54     22.88 o
   0  11  14      168.10      232.01     23.58 o
   1  11  14      476.56      469.11     24.67 o
   2  11  14      201.88      121.49     19.62 o
   3  11  14      610.82      535.32     27.03 o
   4  11  14      354.50      337.72     26.16 o
   5  11  14      210.87      214.71     21.98 o
   6  11  14       49.07       35.70     17.18 o
   7  11  14      211.68      188.42     22.48 o
   8  11  14       14.04       13.48     18.15 o
   9  11  14       13.32      -15.27     18.50 o
  10  11  14        8.33       12.57     19.75 o
  11  11  14       46.40       38.24     23.18 o
   0  12  14      383.67      447.83     40.06 o
   1  12  14       25.99       37.83     17.29 o
   2  12  14      218.67      250.69     23.38 o
   3  12  14       61.22       77.73     16.55 o
   4  12  14      177.73      181.29     19.40 o
   5  12  14       43.13       46.09     18.34 o
   6  12  14      106.52      159.34     21.83 o
   7  12  14       19.87       82.38     20.58 o
   8  12  14       36.47       12.49     19.30 o
   9  12  14       26.20       -9.28     19.36 o
  10  12  14       61.11       22.32     22.10 o
  11  12  14        2.62        4.35     22.88 o
   0  13  14      367.48      394.31     49.56 o
   1  13  14      114.69      118.89     27.35 o
   2  13  14       23.44       20.56     17.43 o
   3  13  14       28.43       20.06     15.99 o
   4  13  14       66.82       51.52     19.38 o
   5  13  14        0.66       25.17     21.59 o
   6  13  14       52.71       84.99     28.58 o
   7  13  14        9.75       33.35     20.27 o
   8  13  14       13.50       31.39     24.58 o
   9  13  14        3.27       -3.24     37.47 o
   0  14  14      194.63      146.39     36.24 o
   1  14  14       96.27       98.11     21.11 o
   2  14  14        0.64        6.39     17.11 o
   3  14  14      113.56      119.10     22.64 o
   4  14  14       81.52       82.60     22.22 o
   5  14  14       22.47      -19.32     23.34 o
   6  14  14        2.68      -16.57     23.84 o
   7  14  14       93.49       86.60     26.92 o
   8  14  14       13.54       25.86     25.74 o
   0  15  14      113.96       85.28     30.71 o
   1  15  14       77.08       69.94     21.48 o
   2  15  14       51.39       38.21     21.98 o
   3  15  14       22.71       40.35     21.67 o
   4  15  14        3.66        0.02     21.09 o
   5  15  14       50.90       23.75     26.21 o
   6  15  14       23.04       24.03     26.14 o
   0  16  14       53.73       95.39     49.51 o
   1  16  14        1.08       13.69     22.65 o
   2  16  14       35.50       71.25     23.51 o
   3  16  14      109.18      163.20     27.15 o
   4  16  14        0.11       -1.60     22.63 o
   1   0  15    15156.72    15794.89    946.58 o
   2   0  15    14306.82    14381.07    591.96 o
   3   0  15     1358.18     1423.85     63.76 o
   4   0  15     4256.99     3913.85    116.58 o
   5   0  15     1791.45     1808.03     56.64 o
   6   0  15       80.11       76.10      9.42 o
   7   0  15        3.64        4.25      7.57 o
   8   0  15     2561.47     2559.98     92.93 o
   9   0  15      960.87      810.07     37.52 o
  10   0  15       36.51       31.07     14.97 o
  11   0  15       70.10       72.89     43.47 o
  12   0  15      131.43      110.97     25.79 o
  13   0  15        3.57      -18.48     24.15 o
  14   0  15      203.87      218.59     35.26 o
  15   0  15        2.83       26.05     36.22 o
   0   1  15    14993.27    15034.30    603.12 o
   1   1  15     8715.40     8616.76    293.29 o
   2   1  15     2366.23     2649.82     70.39 o
   3   1  15     1312.11     1122.80     24.65 o
   4   1  15      102.55      110.97     13.24 o
   5   1  15     1009.64      937.09     22.47 o
   6   1  15      535.92      641.24     26.63 o
   7   1  15       42.77       58.87      6.75 o
   8   1  15      554.07      544.89     19.93 o
   9   1  15      314.75      290.87     21.83 o
  10   1  15      388.77      361.73     24.28 o
  11   1  15      173.33      157.39     18.24 o
  12   1  15       15.86       15.80     15.61 o
  13   1  15       45.93       55.38     18.06 o
  14   1  15      128.04      111.79     21.59 o
  15   1  15       72.09       90.50     21.93 o
   0   2  15      210.56      268.80     29.50 o
   1   2  15     6831.52     6694.89    148.40 o
   2   2  15    12043.85    12293.22    271.33 o
   3   2  15     3881.13     3728.53     83.71 o
   4   2  15     9177.62     9312.45    193.18 o
   5   2  15     4017.99     3718.42     79.25 o
   6   2  15      666.94      605.71     16.73 o
   7   2  15      565.30      574.77     16.89 o
   8   2  15     2200.92     1929.73     51.11 o
   9   2  15      908.91      951.76     29.97 o
  10   2  15       22.50       52.84     14.63 o
  11   2  15      192.58      167.71     19.38 o
  12   2  15      323.18      273.23     23.48 o
  13   2  15        4.26       -2.40     16.85 o
  14   2  15       11.53       35.01     22.31 o
  15   2  15       32.23       68.49     29.28 o
   0   3  15       12.50       15.35      6.65 o
   1   3  15     1318.32     1498.57     29.33 o
   2   3  15      960.71      963.41     36.09 o
   3   3  15      454.19      482.77     19.21 o
   4   3  15       64.92       80.40      6.50 o
   5   3  15      576.65      772.31     32.53 o
   6   3  15      498.65      465.29     14.51 o
   7   3  15       89.46      106.84      8.95 o
   8   3  15      586.12      609.67     22.01 o
   9   3  15      787.19      734.47     25.42 o
  10   3  15      642.40      639.86     31.50 o
  11   3  15      369.08      365.04     25.16 o
  12   3  15       27.81       13.11     17.60 o
  13   3  15      101.28      105.23     19.90 o
  14   3  15       17.95       46.87     19.98 o
  15   3  15        0.96       26.17     20.94 o
   0   4  15    14520.81    15516.95    369.88 o
   1   4  15     1170.03     1271.86     49.05 o
   2   4  15    14512.53    15012.65    308.38 o
   3   4  15     2292.73     2560.66     64.44 o
   4   4  15     3709.75     3940.11     84.05 o
   5   4  15       49.41       84.03      9.41 o
   6   4  15      400.26      413.13     14.31 o
   7   4  15      245.32      274.46     12.15 o
   8   4  15       95.76      113.31     11.09 o
   9   4  15      185.97      263.55     17.78 o
  10   4  15      375.80      321.98     23.04 o
  11   4  15      542.02      559.98     35.26 o
  12   4  15       67.53       93.58     18.20 o
  13   4  15        3.25       18.17     17.25 o
  14   4  15       32.94       36.26     19.68 o
  15   4  15       69.80      142.06     24.56 o
   0   5  15      298.69      300.06     38.09 o
   1   5  15     2573.21     2493.56     44.19 o
   2   5  15       83.62       66.28      6.33 o
   3   5  15      959.94      933.89     24.69 o
   4   5  15      945.44      827.50     22.88 o
   5   5  15      331.65      322.61     12.57 o
   6   5  15      368.32      352.89     13.77 o
   7   5  15      966.14      936.49     28.85 o
   8   5  15      889.36      865.70     49.95 o
   9   5  15      274.48      273.03     21.43 o
  10   5  15      144.39      171.56     25.64 o
  11   5  15      108.93      117.54     24.75 o
  12   5  15      167.14      123.73     20.17 o
  13   5  15       69.27       46.01     26.14 o
  14   5  15       22.16       15.44     19.68 o
  15   5  15      148.14      125.77     25.39 o
   0   6  15     1074.26      969.89     27.70 o
   1   6  15     1201.08     1235.53     25.01 o
   2   6  15      443.76      386.48     11.84 o
   3   6  15      503.21      580.59     18.14 o
   4   6  15      443.40      444.61     15.20 o
   5   6  15      223.85      303.31     14.61 o
   6   6  15      188.28      186.99     11.77 o
   7   6  15      265.40      303.24     17.89 o
   8   6  15      361.34      341.49     20.18 o
   9   6  15       53.34      106.19     16.95 o
  10   6  15      213.99      217.28     21.52 o
  11   6  15      132.86       78.49     20.22 o
  12   6  15       37.76       34.73     18.19 o
  13   6  15       68.78       95.01     21.19 o
  14   6  15        5.06       28.04     21.06 o
   0   7  15       60.07      113.78     26.13 o
   1   7  15      340.16      310.57     10.63 o
   2   7  15     1252.84     1104.50     24.50 o
   3   7  15       38.44       66.81      8.96 o
   4   7  15      860.62      858.46     23.49 o
   5   7  15     1299.95     1312.05     34.90 o
   6   7  15      171.06      215.81     15.76 o
   7   7  15        6.69       18.78     13.95 o
   8   7  15      181.50      195.03     19.22 o
   9   7  15       57.45       68.35     16.89 o
  10   7  15       16.83       27.90     30.32 o
  11   7  15        7.16       24.51     17.46 o
  12   7  15        3.86       -5.82     20.91 o
  13   7  15       55.46       77.31     21.50 o
  14   7  15       17.50       43.22     21.81 o
   0   8  15        0.87       27.81      9.76 o
   1   8  15      486.21      454.37     15.24 o
   2   8  15       70.52      107.04      8.41 o
   3   8  15     1907.50     1749.65     44.50 o
   4   8  15       83.70       73.91      9.54 o
   5   8  15     1166.71     1103.97     36.76 o
   6   8  15       40.21       91.76     15.96 o
   7   8  15       29.08       22.16     14.63 o
   8   8  15      454.43      397.39     30.72 o
   9   8  15       23.46       31.59     16.25 o
  10   8  15       42.85       39.85     17.46 o
  11   8  15       89.27       74.50     19.53 o
  12   8  15       12.44       51.68     19.95 o
  13   8  15        0.07       20.79     20.15 o
   0   9  15      241.60      249.91     18.30 o
   1   9  15      172.93      189.24     11.80 o
   2   9  15     1641.70     1560.82     37.77 o
   3   9  15      495.56      438.43     20.22 o
   4   9  15      500.16      540.30     22.95 o
   5   9  15      166.43      245.26     17.95 o
   6   9  15      173.00      129.23     20.74 o
   7   9  15      150.80      168.35     25.63 o
   8   9  15      202.68      185.79     21.27 o
   9   9  15      294.63      271.56     28.95 o
  10   9  15       15.72        7.39     17.49 o
  11   9  15       27.24       23.54     18.80 o
  12   9  15      106.25      138.09     23.91 o
  13   9  15        7.54       -0.17     20.96 o
   0  10  15       57.84       95.80     15.58 o
   1  10  15      218.83      264.64     14.44 o
   2  10  15     1213.09     1003.75     32.23 o
   3  10  15      307.02      305.92     20.16 o
   4  10  15      175.64      186.19     15.89 o
   5  10  15      496.67      494.53     25.52 o
   6  10  15      526.24      526.58     30.22 o
   7  10  15       47.35       67.12     19.31 o
   8  10  15       15.79       36.04     17.77 o
   9  10  15        1.34       17.96     18.08 o
  10  10  15       22.75       30.64     19.09 o
  11  10  15       20.96        4.26     20.36 o
  12  10  15       42.36       -9.70     21.54 o
   0  11  15      713.89      769.62     49.93 o
   1  11  15       64.55       97.28     15.85 o
   2  11  15       43.91       32.97     14.72 o
   3  11  15      328.42      300.42     23.98 o
   4  11  15      340.21      351.24     22.66 o
   5  11  15       23.35       33.17     16.85 o
   6  11  15       72.86       89.88     18.68 o
   7  11  15        4.10       28.80     17.97 o
   8  11  15       45.52       49.88     19.09 o
   9  11  15       15.98       23.88     19.21 o
  10  11  15      106.26      129.70     22.78 o
  11  11  15       18.13       15.51     21.92 o
   0  12  15      849.89      889.86     55.95 o
   1  12  15      184.23      151.30     20.51 o
   2  12  15      414.07      394.60     27.07 o
   3  12  15      400.69      363.52     23.73 o
   4  12  15      168.07      170.26     18.81 o
   5  12  15       43.16       31.51     17.77 o
   6  12  15       85.56      113.13     21.14 o
   7  12  15      217.64      207.04     31.21 o
   8  12  15       14.31       -0.48     18.79 o
   9  12  15       21.22       18.28     20.34 o
  10  12  15       16.68       -9.76     24.05 o
   0  13  15       13.26       43.96     25.94 o
   1  13  15      125.50      125.78     20.80 o
   2  13  15       47.36       49.69     26.49 o
   3  13  15      112.15       88.98     20.41 o
   4  13  15       19.15        0.66     25.28 o
   5  13  15        0.57      -14.51     20.82 o
   6  13  15      285.02      347.29     33.65 o
   7  13  15      131.72       99.19     26.02 o
   8  13  15       36.06       33.57     24.82 o
   9  13  15      114.10      109.30     35.72 o
   0  14  15        0.00        6.82     26.64 o
   1  14  15       44.71       32.12     19.87 o
   2  14  15       12.86        9.83     20.95 o
   3  14  15       72.49      123.97     22.53 o
   4  14  15       19.85       12.76     19.97 o
   5  14  15        8.44       17.30     23.42 o
   6  14  15       18.59       27.59     24.69 o
   7  14  15        0.55       13.20     24.20 o
   8  14  15        6.24       27.75     26.09 o
   0  15  15      218.94      289.08     39.71 o
   1  15  15       94.03       89.15     26.84 o
   2  15  15        8.10       15.50     23.70 o
   3  15  15       39.77       33.35     21.06 o
   4  15  15        5.76       19.70     21.78 o
   5  15  15       30.42       47.48     26.83 o
   6  15  15      167.58      203.12     32.59 o
   0  16  15       95.50      158.20     51.93 o
   1  16  15        9.38        8.22     31.55 o
   2  16  15      131.01      104.74     25.00 o
   3  16  15       29.80       28.47     23.38 o
   4  16  15       40.93       27.89     33.26 o
   1   0  16     7637.45     7949.21    478.74 o
   2   0  16     2496.05     3007.77    127.24 o
   3   0  16       34.49       69.45     16.94 o
   4   0  16     3535.50     3285.99     98.73 o
   5   0  16       19.05       55.04     19.90 o
   6   0  16      380.56      487.40     20.26 o
   7   0  16       14.14        4.11      7.79 o
   8   0  16       34.21       73.58     12.69 o
   9   0  16      422.93      438.40     27.18 o
  10   0  16       45.39       63.80     16.38 o
  11   0  16      152.02      129.66     24.73 o
  12   0  16      139.20      184.38     83.34 o
  13   0  16        4.70        8.01     24.23 o
  14   0  16        0.04       46.82     27.16 o
  15   0  16       31.00      -21.73     37.43 o
   0   1  16     2511.19     2900.44    112.43 o
   1   1  16     9296.56     8593.61    292.16 o
   2   1  16     5179.59     5185.02    135.13 o
   3   1  16      331.34      391.41     12.08 o
   4   1  16     2236.78     2062.25     44.61 o
   5   1  16     1834.49     1713.35     38.26 o
   6   1  16      392.66      402.72     12.93 o
   7   1  16      557.02      552.20     16.52 o
   8   1  16       99.49      110.71     10.23 o
   9   1  16      378.60      338.18     16.71 o
  10   1  16      432.12      414.79     34.59 o
  11   1  16       26.60       46.82     15.17 o
  12   1  16      228.45      194.69     20.94 o
  13   1  16       25.04       37.21     17.40 o
  14   1  16       56.02      102.98     21.57 o
  15   1  16       81.79      169.36     24.84 o
   0   2  16      619.84      518.49     17.72 o
   1   2  16     5584.58     5264.51    117.16 o
   2   2  16      794.35      916.63     42.58 o
   3   2  16     5573.51     5945.08    132.07 o
   4   2  16     3366.80     3326.23     70.66 o
   5   2  16      581.58      576.84     15.55 o
   6   2  16       24.51       32.16      5.73 o
   7   2  16     1049.16     1025.14     25.75 o
   8   2  16      500.48      560.92     20.36 o
   9   2  16     2071.65     1988.78     53.53 o
  10   2  16      215.32      200.26     16.47 o
  11   2  16      112.76      130.35     18.34 o
  12   2  16       77.63       74.86     17.10 o
  13   2  16       65.78       87.81     19.09 o
  14   2  16      237.72      244.58     25.92 o
  15   2  16       12.09       27.16     21.12 o
   0   3  16     6759.58     6728.33    180.83 o
   1   3  16      842.88      829.84     19.75 o
   2   3  16     7241.63     6775.09    141.37 o
   3   3  16     3806.75     3097.13     82.12 o
   4   3  16     2063.52     1758.39     41.75 o
   5   3  16     1221.94     1271.38     29.74 o
   6   3  16     1141.09     1114.82     27.20 o
   7   3  16       34.90       52.56      7.33 o
   8   3  16     1420.75     1232.87     35.42 o
   9   3  16      464.99      461.92     20.25 o
  10   3  16      372.26      405.35     52.87 o
  11   3  16     1126.66      973.14     39.79 o
  12   3  16       26.93       12.55     15.53 o
  13   3  16       16.77       21.36     17.17 o
  14   3  16       98.67      120.51     22.25 o
  15   3  16       11.19       -6.08     20.67 o
   0   4  16       22.35        9.06      9.39 o
   1   4  16     2586.47     2870.55     52.46 o
   2   4  16     1151.50     1369.63     76.51 o
   3   4  16      536.32      581.00     26.18 o
   4   4  16      232.28      429.15     25.66 o
   5   4  16     1603.47     1576.48     36.51 o
   6   4  16      168.64      199.94     10.00 o
   7   4  16      373.85      339.18     14.49 o
   8   4  16      639.77      604.71     22.31 o
   9   4  16      917.99      882.70     38.97 o
  10   4  16      816.58      894.68     37.19 o
  11   4  16      241.88      286.83     23.16 o
  12   4  16       90.67      125.81     18.93 o
  13   4  16        0.72       12.43     18.30 o
  14   4  16       37.59       47.64     20.52 o
  15   4  16      114.16      126.73     24.19 o
   0   5  16     4659.63     5233.39    127.18 o
   1   5  16      133.47      176.03      9.03 o
   2   5  16       49.22       36.02      6.11 o
   3   5  16      300.14      373.21     30.16 o
   4   5  16       47.53       52.96      7.07 o
   5   5  16      263.99      265.07     11.37 o
   6   5  16      578.92      561.85     17.59 o
   7   5  16     1025.80      929.41     28.77 o
   8   5  16      465.16      491.78     22.88 o
   9   5  16      182.15      228.23     20.17 o
  10   5  16      335.08      320.52     23.53 o
  11   5  16       57.75       74.55     17.17 o
  12   5  16       40.95       60.87     25.13 o
  13   5  16       23.04        0.92     18.33 o
  14   5  16       20.71       33.94     20.34 o
  15   5  16       12.75       22.54     22.85 o
   0   6  16      370.65      435.53     16.15 o
   1   6  16      107.69      131.53      7.85 o
   2   6  16      259.29      263.83      9.69 o
   3   6  16      206.91      196.24     10.67 o
   4   6  16      934.74      946.97     30.42 o
   5   6  16      211.79      315.54     13.16 o
   6   6  16      689.56      718.22     22.39 o
   7   6  16        5.70       14.42      9.78 o
   8   6  16      542.66      469.69     30.88 o
   9   6  16      339.13      284.43     22.14 o
  10   6  16      116.97       99.95     20.74 o
  11   6  16        5.57       10.58     15.95 o
  12   6  16        7.63        8.10     17.71 o
  13   6  16      113.57       78.12     20.94 o
  14   6  16       27.39       13.52     21.09 o
   0   7  16     3171.00     3088.69     84.84 o
   1   7  16      652.09      651.57     15.86 o
   2   7  16      343.61      342.63     11.78 o
   3   7  16       90.38      123.90     10.49 o
   4   7  16      431.01      424.59     15.73 o
   5   7  16      120.60      112.56     10.44 o
   6   7  16      207.93      239.58     16.47 o
   7   7  16     1204.37     1098.30     37.07 o
   8   7  16      573.32      513.87     28.24 o
   9   7  16       39.85       41.33     15.81 o
  10   7  16      180.81      166.80     20.33 o
  11   7  16       54.03       44.37     18.28 o
  12   7  16       68.80       51.35     29.62 o
  13   7  16       36.50       42.02     25.62 o
  14   7  16       22.64        2.08     21.03 o
   0   8  16      564.34      446.43     21.53 o
   1   8  16     1368.87     1161.45     27.35 o
   2   8  16      364.92      349.61     12.85 o
   3   8  16      107.44      146.64     11.53 o
   4   8  16      719.06      677.84     20.60 o
   5   8  16       34.68      136.35     38.34 o
   6   8  16      236.74      229.47     20.07 o
   7   8  16      230.97      219.47     20.33 o
   8   8  16       86.19       99.82     17.17 o
   9   8  16       86.83       59.67     28.76 o
  10   8  16       57.74       60.64     21.19 o
  11   8  16       15.15       22.08     18.10 o
  12   8  16       33.27       28.10     19.41 o
  13   8  16        2.37       10.25     21.06 o
   0   9  16      279.10      249.94     18.30 o
   1   9  16      279.73      302.13     14.15 o
   2   9  16      499.37      474.18     20.04 o
   3   9  16      312.87      329.58     17.81 o
   4   9  16      539.63      567.09     23.40 o
   5   9  16      970.67      975.84     34.88 o
   6   9  16      408.96      385.03     25.52 o
   7   9  16      752.06      702.22     34.90 o
   8   9  16       91.92       85.20     17.88 o
   9   9  16       11.91       12.43     18.89 o
  10   9  16        7.72       11.95     17.32 o
  11   9  16       37.61       42.41     18.80 o
  12   9  16       11.41       34.09     21.22 o
  13   9  16      110.40      105.01     37.98 o
   0  10  16     1142.90     1124.76     42.35 o
   1  10  16      581.29      588.61     22.82 o
   2  10  16      451.03      468.81     21.68 o
   3  10  16      612.97      612.31     27.78 o
   4  10  16      267.41      325.60     18.85 o
   5  10  16       59.12       68.53     15.17 o
   6  10  16       36.47       69.46     15.18 o
   7  10  16       55.94       35.71     16.98 o
   8  10  16       20.47      -12.07     16.89 o
   9  10  16       59.98       68.52     19.40 o
  10  10  16        4.72        6.96     19.12 o
  11  10  16        1.63        8.21     19.91 o
  12  10  16       51.89       42.23     23.19 o
   0  11  16        4.79        7.82     22.15 o
   1  11  16      815.82      807.44     36.65 o
   2  11  16      229.61      214.23     18.83 o
   3  11  16      166.13      149.52     17.46 o
   4  11  16      215.60      149.12     17.72 o
   5  11  16       46.97       49.28     17.37 o
   6  11  16      295.34      275.36     33.84 o
   7  11  16       11.47       13.93     17.62 o
   8  11  16      134.28       97.23     21.14 o
   9  11  16       75.21       74.68     20.90 o
  10  11  16        7.85       29.38     20.27 o
  11  11  16        4.85      -11.18     20.83 o
   0  12  16      300.65      356.61     37.11 o
   1  12  16      195.29      149.52     23.28 o
   2  12  16       65.76       82.74     25.09 o
   3  12  16       16.73       10.85     15.12 o
   4  12  16       48.99       35.65     18.20 o
   5  12  16       77.58       94.45     22.99 o
   6  12  16       11.56       13.56     17.96 o
   7  12  16        8.60       38.36     19.26 o
   8  12  16        4.60      -13.24     19.01 o
   9  12  16       23.08       18.34     24.14 o
  10  12  16        0.11        6.18     24.01 o
   0  13  16        3.06        0.12     24.91 o
   1  13  16      168.94      158.58     21.55 o
   2  13  16        2.59        8.65     17.03 o
   3  13  16      123.33      150.34     30.85 o
   4  13  16       22.37      -14.64     19.69 o
   5  13  16        0.54       -7.78     22.04 o
   6  13  16       54.35       82.64     25.39 o
   7  13  16        4.93       50.66     24.22 o
   8  13  16       33.48        3.47     27.64 o
   9  13  16       95.57      105.09     28.31 o
   0  14  16      148.74      248.70     35.84 o
   1  14  16       87.77      101.42     33.59 o
   2  14  16       21.42       28.06     22.22 o
   3  14  16       61.75       78.04     21.52 o
   4  14  16      105.06       97.67     22.90 o
   5  14  16       22.18       39.08     26.86 o
   6  14  16        0.32       22.06     24.44 o
   7  14  16       16.05       43.84     25.62 o
   8  14  16        0.27       25.56     25.14 o
   0  15  16       28.02       61.58     45.88 o
   1  15  16      110.42       53.24     25.21 o
   2  15  16       59.33       85.31     22.66 o
   3  15  16       22.24       29.94     21.91 o
   4  15  16      134.75      141.46     25.64 o
   5  15  16      133.85      155.09     49.08 o
   6  15  16       37.85       35.41     26.55 o
   0  16  16      132.75      305.55     61.59 o
   1  16  16       15.88       20.99     32.01 o
   2  16  16        9.05       30.90     39.39 o
   3  16  16        5.84        0.13     26.47 o
   1   0  17      294.12      672.77     43.56 o
   2   0  17     1388.63     1425.96    125.60 o
   3   0  17      137.88      130.90      8.79 o
   4   0  17       18.18      198.55     59.61 o
   5   0  17      682.77      569.78     21.45 o
   6   0  17     2231.67     1971.76     62.32 o
   7   0  17       46.96       58.83     10.46 o
   8   0  17      916.83      791.92     34.93 o
   9   0  17        0.20       26.49     14.53 o
  10   0  17     1314.74     1159.14     49.43 o
  11   0  17      107.18       96.52     23.73 o
  12   0  17       69.77       46.05     24.37 o
  13   0  17       18.11      -10.48     24.32 o
  14   0  17        4.18       26.10     29.58 o
  15   0  17        9.46      -19.82     28.59 o
   0   1  17     2371.12     2397.74     82.50 o
   1   1  17     3140.91     3106.72    107.09 o
   2   1  17      904.75     1020.85     30.84 o
   3   1  17      492.92      486.62     14.22 o
   4   1  17     1889.56     1717.81     40.27 o
   5   1  17      807.74      847.23     26.58 o
   6   1  17      346.33      354.91     12.02 o
   7   1  17      148.29      157.95      8.87 o
   8   1  17      588.83      601.38     21.07 o
   9   1  17       43.75       64.68     10.56 o
  10   1  17      354.02      334.81     17.82 o
  11   1  17       72.42       63.75     15.93 o
  12   1  17       39.70       15.05     19.17 o
  13   1  17       28.41       22.48     17.46 o
  14   1  17      205.93      187.60     24.38 o
  15   1  17       52.71       92.06     22.72 o
   0   2  17      172.84      160.77     15.71 o
   1   2  17     2776.53     2835.97     63.95 o
   2   2  17     5842.31     5601.24    116.29 o
   3   2  17     8395.99     8845.85    195.83 o
   4   2  17      392.98      541.23     15.40 o
   5   2  17      557.90      623.14     16.43 o
   6   2  17       72.82       98.66      7.06 o
   7   2  17     1006.24      970.50     24.68 o
   8   2  17      410.45      398.98     17.23 o
   9   2  17     2158.15     2058.35     55.20 o
  10   2  17      766.59      726.79     29.00 o
  11   2  17      155.05      142.07     18.07 o
  12   2  17       13.25       21.90     15.72 o
  13   2  17      109.14       68.80     18.46 o
  14   2  17        1.56        7.42     18.83 o
  15   2  17        4.06       33.48     20.45 o
   0   3  17      727.64      757.31     50.01 o
   1   3  17     2183.12     2361.46     50.99 o
   2   3  17     1022.43     1086.14     45.12 o
   3   3  17      209.97      229.35     14.69 o
   4   3  17     1002.80     1058.29     26.76 o
   5   3  17      163.99      179.44     10.62 o
   6   3  17       78.32       89.40      7.04 o
   7   3  17      277.38      290.90     12.22 o
   8   3  17       23.94       45.34      9.50 o
   9   3  17     1818.09     1626.03     45.45 o
  10   3  17      370.02      386.22     24.46 o
  11   3  17       27.22      126.57     23.00 o
  12   3  17       92.53       86.39     19.51 o
  13   3  17       80.23       54.42     18.78 o
  14   3  17       56.79       58.48     20.30 o
  15   3  17       18.31       13.80     24.05 o
   0   4  17        0.08       35.75     14.87 o
   1   4  17     1748.29     1770.01     33.30 o
   2   4  17     1147.37     1134.13     24.68 o
   3   4  17     2534.27     2447.22     56.57 o
   4   4  17     1744.04     1646.29     39.75 o
   5   4  17     1246.79     1339.92     31.57 o
   6   4  17     1050.31     1003.86     25.39 o
   7   4  17      351.09      322.55     14.11 o
   8   4  17      374.13      341.86     16.70 o
   9   4  17     1332.42     1223.83     40.12 o
  10   4  17     1326.01     1051.45     41.01 o
  11   4  17      135.83      160.82     32.65 o
  12   4  17      134.27      131.26     19.51 o
  13   4  17       17.61       28.66     18.24 o
  14   4  17       20.05       15.58     19.91 o
  15   4  17       46.84       60.85     22.41 o
   0   5  17      865.56      936.99     35.72 o
   1   5  17     1183.97      961.69     18.93 o
   2   5  17      502.81      487.24     14.41 o
   3   5  17     2631.74     2588.50     60.65 o
   4   5  17      360.41      295.03     12.46 o
   5   5  17     1101.42     1072.12     26.56 o
   6   5  17      369.67      356.85     16.52 o
   7   5  17      132.35      152.46     12.13 o
   8   5  17      779.48      775.81     26.43 o
   9   5  17     1349.93     1099.86     38.07 o
  10   5  17       10.65       34.27     15.32 o
  11   5  17       57.79       56.26     16.90 o
  12   5  17       10.90       11.17     17.02 o
  13   5  17       20.78       40.95     18.67 o
  14   5  17       87.66      107.17     22.94 o
   0   6  17      796.23      889.47     25.86 o
   1   6  17      896.46      784.31     17.30 o
   2   6  17      526.32      568.93     15.39 o
   3   6  17      784.26      839.80     23.78 o
   4   6  17      712.77      755.08     23.69 o
   5   6  17      421.16      467.33     16.30 o
   6   6  17     2264.54     1909.54     47.72 o
   7   6  17        8.47        8.13      9.64 o
   8   6  17       74.50       61.36     12.97 o
   9   6  17       85.87      100.16     16.80 o
  10   6  17       40.74       27.00     15.57 o
  11   6  17        4.54       13.34     16.98 o
  12   6  17       56.15       66.38     19.54 o
  13   6  17        8.82       14.22     19.52 o
  14   6  17        4.71      -10.39     21.13 o
   0   7  17      282.19      527.88     26.89 o
   1   7  17       36.89       61.88      6.55 o
   2   7  17      396.05      425.32     13.33 o
   3   7  17      506.06      549.01     17.43 o
   4   7  17      796.31      673.73     20.01 o
   5   7  17      641.75      620.73     21.06 o
   6   7  17      430.31      374.93     20.04 o
   7   7  17      450.97      501.32     24.07 o
   8   7  17      495.53      452.32     26.45 o
   9   7  17       59.59       61.17     30.15 o
  10   7  17       34.58       67.05     17.80 o
  11   7  17       92.01       98.26     19.51 o
  12   7  17        9.85        0.85     20.56 o
  13   7  17       73.71       76.71     22.01 o
  14   7  17        9.99       39.35     22.11 o
   0   8  17      119.92      167.03     17.26 o
   1   8  17      821.92      857.83     20.83 o
   2   8  17      210.52      201.43     10.79 o
   3   8  17      147.11      147.63     13.33 o
   4   8  17      336.04      330.82     14.92 o
   5   8  17     2854.55     2674.45     82.45 o
   6   8  17      700.23      613.90     32.05 o
   7   8  17      136.82      132.55     17.64 o
   8   8  17      265.43      242.64     21.74 o
   9   8  17       66.11       90.74     18.00 o
  10   8  17       66.05       69.21     18.48 o
  11   8  17       12.03       -0.48     17.77 o
  12   8  17        5.26       40.03     19.88 o
  13   8  17       12.88       11.14     20.55 o
   0   9  17       24.81       45.36     13.36 o
   1   9  17      491.61      459.24     18.78 o
   2   9  17      746.99      630.60     22.52 o
   3   9  17       51.55       54.85     11.45 o
   4   9  17      397.58      393.99     23.34 o
   5   9  17      163.33      226.05     17.77 o
   6   9  17      369.36      397.67     25.43 o
   7   9  17      266.88      257.53     22.33 o
   8   9  17       27.72       34.43     17.02 o
   9   9  17      159.48      126.91     21.59 o
  10   9  17       34.06       38.90     18.06 o
  11   9  17       11.70       61.91     19.72 o
  12   9  17       34.71       47.68     21.20 o
  13   9  17       40.49       39.69     22.85 o
   0  10  17     1432.38     1473.11     92.92 o
   1  10  17      450.10      450.72     19.88 o
   2  10  17      156.98      164.04     14.74 o
   3  10  17      909.60      854.78     29.67 o
   4  10  17      484.04      477.94     22.54 o
   5  10  17       26.68       56.54     20.06 o
   6  10  17      679.30      623.55     29.74 o
   7  10  17      141.95      120.14     19.59 o
   8  10  17        0.40        4.70     16.58 o
   9  10  17       83.01       55.10     18.77 o
  10  10  17       11.67       17.15     19.13 o
  11  10  17       44.39       58.63     21.00 o
  12  10  17       37.14       25.27     23.02 o
   0  11  17        0.17      -11.61     21.14 o
   1  11  17      138.01      147.12     19.35 o
   2  11  17      313.42      306.61     23.61 o
   3  11  17       24.87       37.58     16.29 o
   4  11  17       35.14       70.15     15.72 o
   5  11  17       11.05      -13.16     27.71 o
   6  11  17       31.93       27.79     16.94 o
   7  11  17       98.35      114.78     20.64 o
   8  11  17       55.42       34.70     18.52 o
   9  11  17       79.70       53.79     20.44 o
  10  11  17       29.95       22.15     20.32 o
  11  11  17       54.78       66.53     39.25 o
   0  12  17       96.98       92.54     42.87 o
   1  12  17       60.54       52.37     23.70 o
   2  12  17       12.22       15.87     16.46 o
   3  12  17      114.87      117.78     19.96 o
   4  12  17       24.33       12.61     17.13 o
   5  12  17       82.61       94.82     23.11 o
   6  12  17        3.12        3.87     20.34 o
   7  12  17       61.98       67.51     23.64 o
   8  12  17        9.87       20.88     24.39 o
   9  12  17       15.13       36.08     24.34 o
  10  12  17       13.44       41.29     25.72 o
   0  13  17        9.48       25.98     27.77 o
   1  13  17      113.07       95.44     21.28 o
   2  13  17      221.45      151.56     25.81 o
   3  13  17        6.97       -0.48     17.69 o
   4  13  17        7.07       28.77     18.76 o
   5  13  17       42.32       50.48     22.86 o
   6  13  17       50.41       79.82     26.78 o
   7  13  17      152.40      199.55     46.75 o
   8  13  17       22.39       39.05     25.91 o
   9  13  17        7.87      -12.65     24.12 o
   0  14  17        2.76       19.32     41.05 o
   1  14  17       24.42       53.53     23.42 o
   2  14  17       20.41       46.27     23.42 o
   3  14  17      151.63      184.06     24.13 o
   4  14  17      164.08      146.60     24.54 o
   5  14  17       13.57       51.51     25.94 o
   6  14  17       41.68       28.14     24.59 o
   7  14  17       22.50       43.86     26.47 o
   8  14  17        5.80       52.91     27.76 o
   0  15  17       53.24       -6.04     42.26 o
   1  15  17       19.35      -15.70     42.26 o
   2  15  17       10.98       38.56     25.77 o
   3  15  17       21.16       17.37     21.50 o
   4  15  17        7.98       -5.18     21.26 o
   5  15  17       76.05       33.87     26.58 o
   6  15  17      110.68      187.24     32.64 o
   0  16  17       10.61       54.33     50.71 o
   1  16  17       33.09      -11.58     57.96 o
   2  16  17        3.57      -10.19     25.28 o
   3  16  17       61.91       62.56     51.85 o
   1   0  18     4153.46     4173.62    252.38 o
   2   0  18     1709.29     1782.09     96.50 o
   3   0  18       37.66       33.17      6.68 o
   4   0  18     1306.90     1532.56     55.07 o
   5   0  18      900.92      996.35     45.00 o
   6   0  18     1896.63     1747.27     55.62 o
   7   0  18      190.32      308.97     18.56 o
   8   0  18     1667.30     1643.76     62.63 o
   9   0  18      585.05      503.43     29.47 o
  10   0  18       72.01      101.23     17.18 o
  11   0  18      562.87      522.25     40.56 o
  12   0  18        8.07      -15.84     22.34 o
  13   0  18        0.61        1.51     23.54 o
  14   0  18       15.53       58.49     27.66 o
  15   0  18       81.84       90.31     31.56 o
   0   1  18     1608.92     1620.00     60.06 o
   1   1  18     1975.15     1814.76     63.29 o
   2   1  18      549.88      607.89     23.19 o
   3   1  18     1380.49     1261.62     31.94 o
   4   1  18     1346.61     1310.36     31.43 o
   5   1  18     4353.28     4418.50     93.27 o
   6   1  18      121.03      120.82      7.43 o
   7   1  18      225.67      302.80     12.03 o
   8   1  18      366.71      384.21     16.64 o
   9   1  18       27.19       10.66      9.25 o
  10   1  18      502.54      431.65     20.13 o
  11   1  18      193.55      147.04     18.51 o
  12   1  18      117.42       71.05     19.70 o
  13   1  18       41.03       42.09     17.43 o
  14   1  18        3.36       35.00     19.50 o
  15   1  18       32.77       81.25     25.37 o
   0   2  18     9420.75     9161.36    270.85 o
   1   2  18      564.52      525.42     26.57 o
   2   2  18     1072.77     1218.22     41.99 o
   3   2  18     2159.15     2387.75     55.16 o
   4   2  18     1468.48     1409.26     33.97 o
   5   2  18     1546.74     1617.23     36.38 o
   6   2  18      479.59      559.63     15.85 o
   7   2  18      492.97      499.02     15.70 o
   8   2  18       73.89       63.03      9.54 o
   9   2  18      853.05      840.28     27.46 o
  10   2  18      207.96      198.60     16.41 o
  11   2  18      100.18       90.85     29.28 o
  12   2  18      322.32      283.25     23.21 o
  13   2  18        6.17       -0.01     16.09 o
  14   2  18       10.04       56.35     20.15 o
  15   2  18       18.13       38.66     20.65 o
   0   3  18      805.70      943.65     27.43 o
   1   3  18     6748.52     6613.12    138.32 o
   2   3  18     2934.81     3123.07     66.14 o
   3   3  18      247.79      316.59     12.09 o
   4   3  18      426.76      414.92     13.47 o
   5   3  18       29.49       57.03     16.93 o
   6   3  18      313.76      372.55     12.96 o
   7   3  18      372.65      350.58     13.52 o
   8   3  18      549.52      546.77     20.49 o
   9   3  18      479.61      537.40     22.04 o
  10   3  18      691.75      623.19     31.01 o
  11   3  18      102.56      140.01     18.88 o
  12   3  18       50.09       52.20     16.76 o
  13   3  18       47.20       44.35     19.00 o
  14   3  18       52.27       38.71     20.45 o
  15   3  18       11.06       24.51     21.16 o
   0   4  18     1695.17     1640.58     47.24 o
   1   4  18      221.96      274.94     11.93 o
   2   4  18       64.61      105.56     12.78 o
   3   4  18      163.04      201.21     15.17 o
   4   4  18     1241.13     1251.11     31.44 o
   5   4  18     1142.80     1011.92     25.11 o
   6   4  18     2059.03     1829.01     41.93 o
   7   4  18      990.49      836.58     24.24 o
   8   4  18      388.07      272.37     15.26 o
   9   4  18      184.11      226.82     19.78 o
  10   4  18       41.25       93.90     16.56 o
  11   4  18        3.28       14.39     15.32 o
  12   4  18       89.70       99.31     18.52 o
  13   4  18      126.97      121.97     20.94 o
  14   4  18       16.65      -13.08     19.00 o
  15   4  18       71.97       92.41     22.98 o
   0   5  18     1623.63     1537.09     40.06 o
   1   5  18     1384.27     1455.77     28.54 o
   2   5  18     1085.80     1074.87     25.77 o
   3   5  18     1806.91     1779.69     40.21 o
   4   5  18       96.14      100.50      8.36 o
   5   5  18      152.27      158.22      9.31 o
   6   5  18      138.32      118.50      8.98 o
   7   5  18      311.51      288.22     15.49 o
   8   5  18      210.52      223.73     15.11 o
   9   5  18       98.40      125.10     15.02 o
  10   5  18      143.64      138.41     18.34 o
  11   5  18       20.79       16.29     16.11 o
  12   5  18       87.86       74.03     18.51 o
  13   5  18        0.02       -9.10     17.74 o
  14   5  18        6.84        2.21     20.40 o
   0   6  18     2047.58     2032.11     52.28 o
   1   6  18      205.83      223.99      8.58 o
   2   6  18      895.75      838.05     20.44 o
   3   6  18      390.70      399.85     14.34 o
   4   6  18     1253.72     1230.17     32.25 o
   5   6  18      500.54      477.41     16.31 o
   6   6  18     1511.53     1383.73     36.37 o
   7   6  18      238.88      207.81     14.26 o
   8   6  18      264.78      253.51     17.69 o
   9   6  18       55.99       50.45     18.13 o
  10   6  18       62.39       75.24     16.98 o
  11   6  18       96.06       72.41     18.20 o
  12   6  18       84.71       96.59     20.46 o
  13   6  18       19.35        5.39     19.61 o
  14   6  18       39.73       16.28     21.53 o
   0   7  18     5383.63     4814.56    118.91 o
   1   7  18       88.91       79.93      6.98 o
   2   7  18      394.94      321.24     11.50 o
   3   7  18      108.27       95.18      8.16 o
   4   7  18       68.70      121.69     11.07 o
   5   7  18      246.88      198.15     12.64 o
   6   7  18       23.94       24.69     11.51 o
   7   7  18      740.85      668.93     27.89 o
   8   7  18      254.07      257.28     20.95 o
   9   7  18       52.06       50.82     16.13 o
  10   7  18      232.14      219.13     21.84 o
  11   7  18       98.51      133.51     20.55 o
  12   7  18       62.87       72.75     19.86 o
  13   7  18        8.50        6.95     20.62 o
  14   7  18        0.79       28.03     21.87 o
   0   8  18      643.61      592.76     26.22 o
   1   8  18      819.01      809.52     20.21 o
   2   8  18      424.53      454.44     20.04 o
   3   8  18       39.80       47.94      9.70 o
   4   8  18      695.05      679.75     21.79 o
   5   8  18     1444.05     1339.59     42.97 o
   6   8  18      376.42      384.16     21.24 o
   7   8  18      138.86      137.65     18.40 o
   8   8  18       53.38       85.21     17.17 o
   9   8  18       69.61       66.59     17.61 o
  10   8  18       27.72       44.85     17.61 o
  11   8  18        6.88       22.25     25.07 o
  12   8  18       61.93       62.31     29.11 o
  13   8  18       13.58        2.12     20.62 o
   0   9  18        1.56      111.05     59.76 o
   1   9  18     1448.98     1327.19     35.68 o
   2   9  18       58.95       54.36     10.81 o
   3   9  18      406.67      341.52     16.80 o
   4   9  18      129.06      179.24     15.05 o
   5   9  18      167.99      182.14     16.86 o
   6   9  18      331.34      322.86     23.53 o
   7   9  18      237.15      257.74     22.31 o
   8   9  18      249.82      242.75     30.49 o
   9   9  18       80.40       83.10     18.34 o
  10   9  18       32.45       19.63     18.41 o
  11   9  18       83.51       72.86     20.15 o
  12   9  18        5.97        5.02     20.74 o
  13   9  18      146.52      150.05     25.91 o
   0  10  18      741.60      940.49     59.32 o
   1  10  18      779.80      728.07     27.75 o
   2  10  18       78.34       57.52     21.30 o
   3  10  18      338.67      339.21     19.05 o
   4  10  18     1109.54      909.74     30.90 o
   5  10  18      694.22      632.93     29.21 o
   6  10  18      172.61      152.39     17.44 o
   7  10  18       77.36       81.09     21.79 o
   8  10  18       74.63       60.59     20.22 o
   9  10  18      111.32      101.36     20.59 o
  10  10  18        7.29       22.46     18.65 o
  11  10  18      129.15      179.05     30.07 o
  12  10  18       49.25       77.28     29.03 o
   0  11  18      193.73      139.04     35.03 o
   1  11  18       30.86        9.73     15.55 o
   2  11  18      313.57      256.14     22.24 o
   3  11  18      200.96      141.91     22.95 o
   4  11  18      107.13       86.87     18.09 o
   5  11  18       55.29       50.58     20.34 o
   6  11  18       71.23       75.19     28.67 o
   7  11  18        6.64       25.54     20.82 o
   8  11  18        9.37       -0.21     20.82 o
   9  11  18       39.76       45.34     24.32 o
  10  11  18       37.41       18.85     28.06 o
  11  11  18      116.57      160.80     29.36 o
   0  12  18       27.32       16.81     30.19 o
   1  12  18       94.80      105.78     20.22 o
   2  12  18        6.56       41.88     37.94 o
   3  12  18      142.06      147.33     24.75 o
   4  12  18       76.11       31.22     17.77 o
   5  12  18        1.30      -16.03     19.42 o
   6  12  18       23.11       24.43     21.95 o
   7  12  18       94.61       84.23     24.98 o
   8  12  18        8.85      -17.98     21.28 o
   9  12  18      116.56       94.67     26.92 o
  10  12  18       58.55       85.22     26.84 o
   0  13  18       96.38      103.89     28.37 o
   1  13  18       13.01       11.90     21.04 o
   2  13  18       13.27        8.91     20.97 o
   3  13  18       11.17      -16.14     18.13 o
   4  13  18       22.59       12.71     18.84 o
   5  13  18      283.09      264.58     36.18 o
   6  13  18        7.89       14.10     22.68 o
   7  13  18       16.52       25.49     24.14 o
   8  13  18       18.99       22.84     25.92 o
   9  13  18       51.91       76.97     27.63 o
   0  14  18       84.00      126.80     45.89 o
   1  14  18        3.00       26.29     28.59 o
   2  14  18        1.29        9.56     21.93 o
   3  14  18       48.35      102.06     26.66 o
   4  14  18       51.37       47.55     25.27 o
   5  14  18       65.03       72.22     26.14 o
   6  14  18        0.22      -23.37     23.37 o
   7  14  18       14.58      -22.60     24.78 o
   0  15  18        7.15       24.15     43.46 o
   1  15  18      159.41      154.95     62.20 o
   2  15  18      124.92      161.68     29.97 o
   3  15  18      207.18      239.89     32.76 o
   4  15  18        5.29      -11.08     27.09 o
   5  15  18       20.15       12.86     27.79 o
   6  15  18       24.29       11.13     26.67 o
   0  16  18        0.21       -2.41     45.88 o
   1  16  18        8.76       -6.71     32.79 o
   2  16  18        1.76       -5.78     25.53 o
   1   0  19     1193.35     1282.95     80.34 o
   2   0  19     3958.09     4338.61    187.01 o
   3   0  19      188.76      154.56     18.13 o
   4   0  19     1110.36     1308.16     47.95 o
   5   0  19     3402.95     3573.16    107.66 o
   6   0  19       99.70      109.16      9.66 o
   7   0  19     1460.11     1455.99     48.36 o
   8   0  19       26.00       85.42     13.96 o
   9   0  19      632.28      545.19     29.84 o
  10   0  19       43.85       52.14     15.84 o
  11   0  19       15.08       38.75     21.46 o
  12   0  19       32.51       19.23     22.52 o
  13   0  19       21.36       65.00     25.57 o
  14   0  19       25.04       74.50     46.48 o
  15   0  19        2.09       -3.34     27.50 o
   1   1  19     3456.76     3318.48    114.22 o
   2   1  19     2006.88     1978.25     53.29 o
   3   1  19     4250.81     4118.76    108.70 o
   4   1  19     1215.29     1144.13     27.71 o
   5   1  19       44.45       97.82     22.83 o
   6   1  19      261.74      270.09     10.40 o
   7   1  19      309.47      280.98     11.67 o
   8   1  19      259.97      314.31     18.65 o
   9   1  19      170.91      186.66     13.23 o
  10   1  19      587.73      660.55     24.94 o
  11   1  19       69.05       37.31     15.55 o
  12   1  19      108.49      111.04     18.38 o
  13   1  19       57.61       52.16     19.69 o
  14   1  19      198.52      236.81     25.09 o
  15   1  19       66.00       68.62     24.05 o
   0   2  19       52.29       47.10     10.87 o
   1   2  19     1644.52     1516.99     32.48 o
   2   2  19     4858.49     4665.97     97.04 o
   3   2  19      199.97      234.14     24.99 o
   4   2  19       15.06       38.25     13.28 o
   5   2  19      805.22      768.67     19.32 o
   6   2  19     1703.36     1695.37     38.44 o
   7   2  19      369.60      312.36     12.26 o
   8   2  19       83.45       91.38     10.44 o
   9   2  19      276.04      270.15     15.41 o
  10   2  19      682.86      549.95     25.35 o
  11   2  19      263.74      260.82     21.47 o
  12   2  19      128.68      163.76     19.87 o
  13   2  19        6.02      -16.39     16.39 o
  14   2  19       92.38      145.83     22.67 o
  15   2  19       59.68       94.57     22.70 o
   0   3  19     2217.79     2079.18     56.64 o
   1   3  19      396.20      591.36     44.83 o
   2   3  19      341.65      368.43     22.06 o
   3   3  19      281.18      345.77     12.84 o
   4   3  19      774.52      831.42     21.96 o
   5   3  19     3055.11     2843.53     61.47 o
   6   3  19      500.56      592.05     16.82 o
   7   3  19      640.41      687.29     19.53 o
   8   3  19      300.31      322.18     15.84 o
   9   3  19       82.39       99.43     11.85 o
  10   3  19      862.92      816.13     31.28 o
  11   3  19      262.47      247.93     21.67 o
  12   3  19       42.77       48.44     17.49 o
  13   3  19       66.89       59.32     18.66 o
  14   3  19      170.40      130.15     23.15 o
  15   3  19       21.47       12.34     21.40 o
   0   4  19      596.15      605.26     21.64 o
   1   4  19      198.46      266.68      9.43 o
   2   4  19     2314.90     2200.39     45.08 o
   3   4  19     3204.58     3232.66     73.67 o
   4   4  19      701.68      675.97     17.72 o
   5   4  19       32.03       44.24      6.44 o
   6   4  19      145.72      198.18     10.24 o
   7   4  19       13.50       31.86      7.90 o
   8   4  19      278.25      272.26     15.31 o
   9   4  19      538.33      481.64     23.21 o
  10   4  19       93.82       90.90     16.33 o
  11   4  19      184.49      217.17     20.81 o
  12   4  19       32.34       35.77     16.46 o
  13   4  19      127.62      140.47     21.61 o
  14   4  19        4.99      -18.48     18.48 o
  15   4  19        2.94       -0.22     22.13 o
   0   5  19     1364.40     1344.55     35.67 o
   1   5  19      448.84      482.12     12.11 o
   2   5  19      691.48      661.65     17.70 o
   3   5  19       72.35      113.90     14.17 o
   4   5  19       17.44       28.68      6.91 o
   5   5  19      527.58      509.14     16.07 o
   6   5  19      709.13      661.11     23.05 o
   7   5  19      279.90      239.70     22.52 o
   8   5  19      508.16      511.46     21.65 o
   9   5  19      460.71      463.32     24.93 o
  10   5  19       44.30       40.00     16.05 o
  11   5  19       35.44       55.47     16.82 o
  12   5  19       29.60      -18.12     18.12 o
  13   5  19       27.97       33.05     19.16 o
  14   5  19      140.86      105.27     23.12 o
   0   6  19      502.73      474.05     16.82 o
   1   6  19     1152.03      996.06     20.14 o
   2   6  19      767.39      708.90     18.09 o
   3   6  19      195.87      232.99     13.11 o
   4   6  19      343.24      370.16     15.41 o
   5   6  19       11.50       27.26      7.81 o
   6   6  19      164.59      176.79     11.74 o
   7   6  19      406.00      362.48     17.87 o
   8   6  19      744.67      751.84     29.85 o
   9   6  19       53.13       48.06     15.71 o
  10   6  19       81.44       65.58     17.08 o
  11   6  19       25.67       27.38     19.69 o
  12   6  19      158.36      148.15     22.28 o
  13   6  19       91.66      113.51     22.70 o
  14   6  19       50.12       24.61     22.09 o
   0   7  19     7670.40     7334.56    178.60 o
   1   7  19      872.05      791.22     18.31 o
   2   7  19      329.14      307.95     12.13 o
   3   7  19      227.55      300.63     12.15 o
   4   7  19      339.31      359.79     15.83 o
   5   7  19       18.42        9.30      8.76 o
   6   7  19       28.76       48.53     12.12 o
   7   7  19      507.91      491.34     23.67 o
   8   7  19      649.79      703.66     33.64 o
   9   7  19      108.31      160.51     19.28 o
  10   7  19        8.03       23.58     16.33 o
  11   7  19       71.63      121.83     20.28 o
  12   7  19       30.81       26.27     24.22 o
  13   7  19        0.16       25.68     20.22 o
  14   7  19       30.65       27.05     22.12 o
   0   8  19     1119.55     1123.62     40.28 o
   1   8  19     1066.35      939.33     24.52 o
   2   8  19      210.87      215.78     12.06 o
   3   8  19      678.62      628.74     20.03 o
   4   8  19      910.31      797.42     24.62 o
   5   8  19       61.37      104.67     14.19 o
   6   8  19       61.42       73.08     13.71 o
   7   8  19      382.73      336.48     29.84 o
   8   8  19      356.19      343.68     24.54 o
   9   8  19       26.43       50.29     16.85 o
  10   8  19       21.76       30.07     17.08 o
  11   8  19       33.15       12.42     18.24 o
  12   8  19       34.87       47.41     20.49 o
  13   8  19        9.72       57.45     22.41 o
   0   9  19     3669.09     3524.74    134.10 o
   1   9  19      985.96      890.59     29.40 o
   2   9  19       47.13       61.63     10.57 o
   3   9  19      135.32      120.65     12.13 o
   4   9  19      664.37      678.50     25.66 o
   5   9  19      429.50      411.01     22.41 o
   6   9  19       94.38      131.28     18.47 o
   7   9  19      137.80      172.16     19.99 o
   8   9  19       42.74       68.87     17.25 o
   9   9  19      166.08      164.57     20.97 o
  10   9  19       21.92       58.86     18.71 o
  11   9  19       21.33       26.49     18.53 o
  12   9  19       43.95       31.03     28.58 o
   0  10  19      642.93      678.08     53.15 o
   1  10  19     1060.66      924.34     31.04 o
   2  10  19      320.29      316.06     20.44 o
   3  10  19      782.52      750.91     35.25 o
   4  10  19      359.82      386.24     22.82 o
   5  10  19       92.31      102.23     15.36 o
   6  10  19       74.81       82.71     15.56 o
   7  10  19       18.50       24.74     16.73 o
   8  10  19       28.21       49.63     21.09 o
   9  10  19       22.26       14.82     18.38 o
  10  10  19       18.73       28.30     21.79 o
  11  10  19       37.19       36.36     32.41 o
  12  10  19        5.57       22.75     25.74 o
   0  11  19        0.43      -10.15     20.59 o
   1  11  19      125.85      134.34     20.05 o
   2  11  19      202.21      196.27     24.33 o
   3  11  19      136.91      155.24     23.06 o
   4  11  19        3.35       10.02     16.75 o
   5  11  19      241.41      255.36     26.56 o
   6  11  19        1.22       -5.44     26.89 o
   7  11  19      144.28      181.07     25.68 o
   8  11  19      118.82      109.43     43.38 o
   9  11  19       32.45       46.16     22.50 o
  10  11  19       23.84       12.94     23.64 o
  11  11  19        4.63       28.05     24.26 o
   0  12  19       12.79       10.05     23.72 o
   1  12  19       71.99       52.72     32.35 o
   2  12  19       37.77       43.60     21.23 o
   3  12  19      219.99      212.55     27.13 o
   4  12  19       18.58       12.41     17.92 o
   5  12  19        0.31      -18.75     18.75 o
   6  12  19       45.65       40.71     21.63 o
   7  12  19       16.41        9.98     21.36 o
   8  12  19       68.28       58.46     37.45 o
   9  12  19      109.92      108.78     27.84 o
  10  12  19       45.00       41.61     27.07 o
   0  13  19        2.01      -27.77     36.22 o
   1  13  19      106.98      143.17     25.63 o
   2  13  19       56.70       31.45     22.65 o
   3  13  19       49.65       21.05     27.54 o
   4  13  19       33.36       53.45     19.75 o
   5  13  19       46.52       87.78     34.24 o
   6  13  19       34.55       55.02     27.20 o
   7  13  19       27.32       62.99     24.74 o
   8  13  19       19.22       59.78     25.80 o
   9  13  19       98.36       89.79     28.98 o
   0  14  19       65.04       67.62     43.47 o
   1  14  19       85.38       54.99     31.09 o
   2  14  19      187.25      247.51     38.41 o
   3  14  19      141.17      200.31     28.76 o
   4  14  19        1.27       14.99     20.32 o
   5  14  19       41.15       -6.89     23.91 o
   6  14  19       25.15       18.48     24.71 o
   7  14  19       80.85       85.95     34.78 o
   0  15  19      155.85      182.38     53.14 o
   1  15  19       43.33      106.25     34.15 o
   2  15  19       70.22      100.30     28.33 o
   3  15  19       14.54       39.50     27.17 o
   4  15  19        8.56      -24.83     24.83 o
   5  15  19        7.15      -32.46     32.46 o
   0  16  19       22.05      -12.07     45.88 o
   1  16  19       84.26       71.25     34.15 o
   2  16  19        2.59      -25.74     25.74 o
   1   0  20      307.59      312.11     24.19 o
   2   0  20      400.08      345.26     65.36 o
   3   0  20      341.95      456.22     25.62 o
   4   0  20     1691.05     1828.63     65.24 o
   5   0  20       12.75       44.93     16.30 o
   6   0  20      112.72      131.78     15.90 o
   7   0  20     1577.61     1248.49     42.73 o
   8   0  20     1381.45     1386.56     54.11 o
   9   0  20       28.57       98.78     15.99 o
  10   0  20        6.52       -1.87     13.53 o
  11   0  20       27.94        7.69     20.59 o
  12   0  20       25.58       -8.93     38.64 o
  13   0  20      423.33      394.13     40.06 o
  14   0  20        5.47       36.64     29.22 o
  15   0  20        1.93       10.64     29.44 o
   0   1  20     6564.85     6133.63    208.61 o
   1   1  20     2693.56     2612.58     90.66 o
   2   1  20     1204.45     1231.70     38.52 o
   3   1  20     1305.18     1312.28     36.87 o
   4   1  20      292.78      241.64      8.94 o
   5   1  20      608.99      634.97     16.45 o
   6   1  20     2066.86     2046.81     45.70 o
   7   1  20      910.29      842.38     23.42 o
   8   1  20     1696.46     1492.12     40.81 o
   9   1  20      570.56      606.65     22.49 o
  10   1  20       27.53       48.96     10.62 o
  11   1  20      153.58      132.67     17.92 o
  12   1  20       52.58       66.73     17.30 o
  13   1  20        3.86      -12.63     16.26 o
  14   1  20       25.50       41.87     20.16 o
  15   1  20       29.43       22.73     20.51 o
   0   2  20       17.93        7.24     13.28 o
   1   2  20     1034.30     1088.07     30.65 o
   2   2  20     2020.50     1718.73     36.88 o
   3   2  20     1215.19     1187.25     28.69 o
   4   2  20     4393.65     4187.17     93.97 o
   5   2  20      579.07      559.20     15.14 o
   6   2  20      304.49      347.44     12.12 o
   7   2  20       51.70       51.47      6.95 o
   8   2  20     1420.15     1232.95     35.31 o
   9   2  20      180.93      216.87     14.23 o
  10   2  20      209.67      212.28     16.27 o
  11   2  20      123.82      120.36     17.27 o
  12   2  20      163.47      165.89     19.86 o
  13   2  20       52.23       40.73     18.24 o
  14   2  20      138.44      174.24     23.32 o
  15   2  20       74.34       84.00     29.46 o
   0   3  20       60.21       55.62      8.70 o
   1   3  20      841.42      969.57     24.22 o
   2   3  20      507.37      543.74     31.23 o
   3   3  20      571.39      617.88     17.27 o
   4   3  20     1548.11     1438.20     34.89 o
   5   3  20     2162.37     2040.45     45.31 o
   6   3  20      390.74      421.60     14.05 o
   7   3  20      639.17      579.62     17.68 o
   8   3  20      692.43      695.05     23.42 o
   9   3  20      318.67      303.15     19.55 o
  10   3  20       17.53       58.65     12.66 o
  11   3  20        8.21       31.12     15.41 o
  12   3  20      163.89      122.85     19.44 o
  13   3  20      127.75      115.41     20.62 o
  14   3  20       27.33       78.68     21.38 o
  15   3  20       36.91       16.92     21.55 o
   0   4  20      294.50      210.53     10.62 o
   1   4  20     2408.26     2078.09     38.50 o
   2   4  20      275.06      259.39     14.08 o
   3   4  20      799.87      783.27     23.14 o
   4   4  20       44.57       39.45      6.73 o
   5   4  20      172.11      160.78      9.66 o
   6   4  20      575.53      504.20     16.25 o
   7   4  20      135.62      112.96      9.80 o
   8   4  20      377.73      401.50     18.28 o
   9   4  20      942.56      918.12     32.34 o
  10   4  20       31.17       37.98     15.30 o
  11   4  20      174.03      191.70     20.47 o
  12   4  20       67.99      105.86     18.93 o
  13   4  20       29.70       42.59     18.70 o
  14   4  20       35.39       46.70     20.20 o
   0   5  20      783.94      839.33     26.74 o
   1   5  20       82.94      104.20      6.56 o
   2   5  20     1297.68     1403.08     32.38 o
   3   5  20     1143.05     1111.29     28.78 o
   4   5  20      341.41      339.43     12.52 o
   5   5  20     2978.32     2598.38     57.80 o
   6   5  20      448.25      511.94     16.77 o
   7   5  20      678.95      627.48     22.78 o
   8   5  20       26.48       38.79     10.74 o
   9   5  20      331.76      382.93     21.03 o
  10   5  20      255.50      211.24     20.56 o
  11   5  20        4.51      -14.90     14.90 o
  12   5  20       23.91       17.28     17.13 o
  13   5  20        7.25      -17.30     17.30 o
  14   5  20        6.23       23.09     20.96 o
   0   6  20      239.34      235.41     11.85 o
   1   6  20      142.16      160.60      7.23 o
   2   6  20       66.45       86.30      7.32 o
   3   6  20      143.54      128.48      8.89 o
   4   6  20       65.25      114.79     10.26 o
   5   6  20      735.35      664.98     19.59 o
   6   6  20      313.98      335.25     15.31 o
   7   6  20       43.29       81.02     11.21 o
   8   6  20      477.63      473.42     23.39 o
   9   6  20      125.08      154.44     19.35 o
  10   6  20       52.97       62.66     26.49 o
  11   6  20       57.98       45.24     17.35 o
  12   6  20       62.95       65.59     19.06 o
  13   6  20        3.15      -10.15     19.21 o
  14   6  20        3.27       31.61     21.72 o
   0   7  20      344.20      667.37     65.97 o
   1   7  20       42.50       52.58      7.47 o
   2   7  20      149.72      135.93      8.97 o
   3   7  20      294.89      301.07     12.29 o
   4   7  20     1222.78     1031.61     29.02 o
   5   7  20      615.78      548.63     20.19 o
   6   7  20     1032.05      901.73     31.61 o
   7   7  20      710.49      693.77     28.46 o
   8   7  20       38.58       65.30     18.13 o
   9   7  20      394.06      381.34     25.78 o
  10   7  20      208.34      204.71     21.56 o
  11   7  20      222.60      204.95     22.94 o
  12   7  20       13.50        7.20     18.50 o
  13   7  20       18.51        6.19     19.64 o
   0   8  20      386.26      402.01     44.04 o
   1   8  20      375.61      414.07     16.01 o
   2   8  20       75.46       77.96      9.26 o
   3   8  20       85.46      100.75      9.84 o
   4   8  20      727.05      733.40     25.49 o
   5   8  20      290.96      295.42     27.49 o
   6   8  20      753.49      718.86     29.71 o
   7   8  20       23.40       33.66     19.69 o
   8   8  20      327.60      341.19     24.51 o
   9   8  20      205.72      196.13     21.13 o
  10   8  20       33.61       25.01     17.02 o
  11   8  20       74.62       65.89     19.75 o
  12   8  20        8.20        3.92     19.44 o
  13   8  20       65.50       95.59     26.47 o
   0   9  20      515.65      716.45     71.77 o
   1   9  20      120.75      143.41     21.34 o
   2   9  20     1548.13     1313.32     38.79 o
   3   9  20      305.18      265.65     16.62 o
   4   9  20      169.49      202.64     16.75 o
   5   9  20     1514.96     1245.98     41.34 o
   6   9  20      176.13      156.18     19.51 o
   7   9  20      577.91      597.87     32.09 o
   8   9  20      175.80      184.97     20.92 o
   9   9  20       22.79       47.41     17.74 o
  10   9  20       16.60        0.11     17.58 o
  11   9  20        5.71       -0.34     21.44 o
  12   9  20      109.61      112.10     48.34 o
   0  10  20     1007.87      931.99     51.34 o
   1  10  20       42.20       73.31     12.92 o
   2  10  20      137.69      136.24     18.04 o
   3  10  20      123.56      162.38     19.33 o
   4  10  20      233.84      252.58     19.44 o
   5  10  20      140.13      121.67     18.20 o
   6  10  20       60.52       41.85     16.38 o
   7  10  20       53.89       40.30     19.18 o
   8  10  20       99.04       63.83     34.20 o
   9  10  20      118.65      104.82     24.38 o
  10  10  20        7.77       -5.82     21.32 o
  11  10  20       27.07       21.67     27.02 o
  12  10  20        9.82       12.52     25.74 o
   0  11  20        0.75       -6.39     20.28 o
   1  11  20       77.33       62.58     20.26 o
   2  11  20      172.61      149.49     19.90 o
   3  11  20      334.21      310.70     24.29 o
   4  11  20      117.63      115.82     19.26 o
   5  11  20      200.11      190.15     24.89 o
   6  11  20        4.15        7.73     19.33 o
   7  11  20       67.09       79.68     22.72 o
   8  11  20       13.79       48.79     21.79 o
   9  11  20      100.41      130.78     33.96 o
  10  11  20        8.59       16.26     23.24 o
  11  11  20       26.51       67.31     25.53 o
   0  12  20        0.26      -21.73     35.01 o
   1  12  20       71.84       57.26     21.23 o
   2  12  20       46.97       34.92     20.82 o
   3  12  20      139.45      214.09     26.63 o
   4  12  20       42.99       33.98     18.87 o
   5  12  20      213.22      212.36     27.43 o
   6  12  20       40.75       34.02     22.53 o
   7  12  20       32.96       27.49     22.44 o
   8  12  20        4.08      -15.15     21.52 o
   9  12  20       12.81       21.79     24.74 o
  10  12  20       22.57       38.17     25.59 o
   0  13  20       39.88       16.90     42.26 o
   1  13  20      145.66      130.00     33.28 o
   2  13  20        9.62      -28.37     28.37 o
   3  13  20       59.73      109.16     21.31 o
   4  13  20       87.43      119.75     21.80 o
   5  13  20       47.38       66.96     24.39 o
   6  13  20       30.07       34.59     23.62 o
   7  13  20       46.96       20.78     23.91 o
   8  13  20       92.12      109.38     27.46 o
   9  13  20       35.30       85.49     29.44 o
   0  14  20       17.71       -4.83     41.05 o
   1  14  20        5.67       21.66     43.46 o
   2  14  20        8.83       -5.49     29.44 o
   3  14  20       29.93       33.44     25.23 o
   4  14  20        2.28        4.67     24.15 o
   5  14  20       78.91       48.16     34.42 o
   6  14  20       10.73      -10.83     23.81 o
   7  14  20       68.17      113.47     30.46 o
   0  15  20        2.37      102.62     48.29 o
   1  15  20       90.03       92.54     34.57 o
   2  15  20       32.95       91.21     65.80 o
   3  15  20       38.04       52.80     26.91 o
   4  15  20       18.14       15.75     36.44 o
   5  15  20      121.23      130.69     40.11 o
   0  16  20       27.85       51.92     48.30 o
   1  16  20       73.58      113.69     36.28 o
   1   0  21     2963.47     2728.51    167.23 o
   2   0  21      156.92      172.81     18.13 o
   3   0  21      238.95      279.41     19.61 o
   4   0  21      983.45     1320.05     53.58 o
   5   0  21      134.03      154.32     10.11 o
   6   0  21     1022.49      994.96     34.27 o
   7   0  21      154.01      204.01     14.25 o
   8   0  21       27.11       39.96     12.44 o
   9   0  21      640.83      517.36     29.76 o
  10   0  21       30.60       27.10     14.22 o
  11   0  21      150.82      143.90     55.56 o
  12   0  21       98.97       47.62     23.73 o
  13   0  21       27.60       61.31     27.16 o
  14   0  21       69.38       69.23     30.42 o
  15   0  21       88.62       77.94     45.28 o
   1   1  21     1869.89     2078.40     90.06 o
   2   1  21       17.94       28.02     15.60 o
   3   1  21       70.12       95.42     16.31 o
   4   1  21      132.08      168.98     12.32 o
   5   1  21      796.97      790.19     19.33 o
   6   1  21      357.35      410.34     13.03 o
   7   1  21      886.65      835.53     22.12 o
   8   1  21      249.27      307.69     15.18 o
   9   1  21     1557.94     1328.64     38.11 o
  10   1  21      101.70       99.40     13.29 o
  11   1  21       35.19       46.16     15.61 o
  12   1  21       88.06       55.54     17.43 o
  13   1  21       16.89       -6.85     19.69 o
  14   1  21      174.52      187.56     24.56 o
  15   1  21        7.42      -15.17     20.14 o
   0   2  21     5431.62     5187.25    154.46 o
   1   2  21     5281.62     4881.18    109.04 o
   2   2  21      206.39      218.75     21.62 o
   3   2  21     3187.85     3148.32     71.34 o
   4   2  21     1513.63     1636.51     38.66 o
   5   2  21      126.56      151.84      7.38 o
   6   2  21       73.20       81.12      6.80 o
   7   2  21      391.62      410.36     14.26 o
   8   2  21      591.63      564.47     25.98 o
   9   2  21      131.64      124.73     11.68 o
  10   2  21      255.68      252.03     17.64 o
  11   2  21       44.27       56.76     15.68 o
  12   2  21       16.83       11.77     16.12 o
  13   2  21       67.45       57.54     18.62 o
  14   2  21      158.44      191.88     24.49 o
  15   2  21       77.71       78.05     25.62 o
   0   3  21     5997.53     5828.08    174.47 o
   1   3  21     3047.81     3020.52     68.83 o
   2   3  21     4094.77     4043.74     91.20 o
   3   3  21      559.98      644.35     17.87 o
   4   3  21      837.07      880.01     23.16 o
   5   3  21      286.19      347.99     12.77 o
   6   3  21      369.53      335.15     12.36 o
   7   3  21       14.21       15.42      6.89 o
   8   3  21      150.07      196.48     18.01 o
   9   3  21      257.79      276.27     15.78 o
  10   3  21      245.84      227.55     17.09 o
  11   3  21        7.71      -10.19     14.74 o
  12   3  21       12.54       26.12     20.91 o
  13   3  21       45.98       53.45     19.00 o
  14   3  21       41.63       54.27     20.80 o
  15   3  21       39.51       51.61     22.22 o
   0   4  21       89.70      107.03      8.09 o
   1   4  21      567.98      661.90     17.56 o
   2   4  21      210.29      234.30      9.82 o
   3   4  21      693.30      664.42     20.57 o
   4   4  21      558.92      609.41     18.02 o
   5   4  21      229.78      240.42     13.25 o
   6   4  21      846.61      943.48     24.39 o
   7   4  21        7.74       20.38      8.06 o
   8   4  21     1481.40     1348.80     38.46 o
   9   4  21      103.37      131.49     18.34 o
  10   4  21      204.54      194.84     19.07 o
  11   4  21       13.38       24.12     16.72 o
  12   4  21       72.02       44.43     20.04 o
  13   4  21       27.38       21.28     18.19 o
  14   4  21        8.00       24.62     19.87 o
   0   5  21       40.88       46.99     10.01 o
   1   5  21     1407.67     1524.57     29.78 o
   2   5  21     2590.82     2681.96     54.98 o
   3   5  21      326.78      364.71     13.90 o
   4   5  21      130.36      187.81     10.57 o
   5   5  21      105.86      135.95     11.19 o
   6   5  21       56.01       74.44      8.54 o
   7   5  21       78.82      131.49     15.66 o
   8   5  21       37.14       28.75     10.61 o
   9   5  21     1040.58      860.00     44.84 o
  10   5  21      143.11      146.97     28.24 o
  11   5  21      158.77      141.44     19.49 o
  12   5  21       79.72       67.67     18.94 o
  13   5  21        3.78      -15.67     25.62 o
  14   5  21       67.07       37.65     32.70 o
   0   6  21      850.67      843.45     25.39 o
   1   6  21      137.35      126.35      7.22 o
   2   6  21      388.90      350.46     12.24 o
   3   6  21       25.19       26.61      6.94 o
   4   6  21     1908.23     1814.09     45.63 o
   5   6  21      970.05      935.09     24.93 o
   6   6  21      366.36      381.13     16.41 o
   7   6  21      905.94      828.03     27.50 o
   8   6  21       83.79       96.50     13.90 o
   9   6  21      351.99      353.46     24.25 o
  10   6  21       28.15       17.65     15.63 o
  11   6  21      110.50       84.47     18.72 o
  12   6  21      123.22      142.83     22.11 o
  13   6  21       14.60       12.71     19.75 o
  14   6  21      137.38      172.17     44.47 o
   0   7  21     1955.37     1921.30     59.51 o
   1   7  21      880.91      826.10     21.01 o
   2   7  21      102.38      106.19     10.57 o
   3   7  21      563.42      535.78     18.03 o
   4   7  21       31.88       62.26      9.95 o
   5   7  21       69.07       73.34      9.98 o
   6   7  21      641.49      638.59     26.07 o
   7   7  21      188.58      201.02     16.57 o
   8   7  21      177.43      189.80     24.10 o
   9   7  21      168.38      171.16     19.41 o
  10   7  21        9.69       20.60     16.17 o
  11   7  21        4.74       27.39     17.62 o
  12   7  21       38.68       39.46     19.82 o
  13   7  21        0.27       26.61     20.92 o
   0   8  21     2152.60     1783.91     68.83 o
   1   8  21     2831.30     2729.00     65.45 o
   2   8  21      368.65      359.01     17.84 o
   3   8  21      108.47      131.46     11.85 o
   4   8  21      267.77      312.27     16.80 o
   5   8  21     1013.55     1038.33     35.62 o
   6   8  21       45.77       48.19     13.43 o
   7   8  21      118.98      121.02     18.00 o
   8   8  21      134.34      153.59     27.02 o
   9   8  21      274.19      253.69     22.77 o
  10   8  21       31.93       45.86     17.72 o
  11   8  21       40.56       60.75     19.55 o
  12   8  21       83.40       51.22     26.64 o
  13   8  21       42.05       43.66     50.61 o
   0   9  21     3121.16     2537.94     94.40 o
   1   9  21      714.32      655.11     25.07 o
   2   9  21      437.20      446.13     22.83 o
   3   9  21       65.71       99.69     21.08 o
   4   9  21      185.85      185.36     17.12 o
   5   9  21      181.97      256.13     20.67 o
   6   9  21      264.61      264.25     26.97 o
   7   9  21       58.79       91.03     21.09 o
   8   9  21      129.29      123.64     22.25 o
   9   9  21      150.43      172.86     24.39 o
  10   9  21       70.01       16.47     21.33 o
  11   9  21       30.49       32.37     22.54 o
  12   9  21       16.85       10.27     28.32 o
   0  10  21      169.66      177.49     25.36 o
   1  10  21      312.11      342.28     21.41 o
   2  10  21      174.45      112.91     17.81 o
   3  10  21      534.27      592.06     31.20 o
   4  10  21      259.35      299.07     20.71 o
   5  10  21        2.42       17.97     15.47 o
   6  10  21      208.19      191.26     20.56 o
   7  10  21       23.77       17.13     27.55 o
   8  10  21       18.55       -4.46     19.45 o
   9  10  21       55.55       22.35     21.09 o
  10  10  21       44.27       42.80     23.35 o
  11  10  21        7.80       25.36     23.74 o
   0  11  21       17.51        7.24     33.81 o
   1  11  21       84.23       69.46     19.72 o
   2  11  21      142.51      108.01     20.40 o
   3  11  21       55.15       71.29     17.42 o
   4  11  21      182.24      188.32     18.93 o
   5  11  21       94.86       94.44     40.76 o
   6  11  21       39.17       43.78     20.28 o
   7  11  21       45.57       63.81     21.55 o
   8  11  21        7.99      -19.27     29.61 o
   9  11  21        6.85        4.99     26.79 o
  10  11  21        8.01       15.09     23.62 o
  11  11  21        0.59      -18.93     24.05 o
   0  12  21       12.93       82.10     39.84 o
   1  12  21      100.64      128.10     29.85 o
   2  12  21       12.98       49.17     21.25 o
   3  12  21      390.88      389.78     37.17 o
   4  12  21       78.43       56.95     19.14 o
   5  12  21       30.69       42.45     21.57 o
   6  12  21       11.30       40.45     22.28 o
   7  12  21      175.18      229.46     51.82 o
   8  12  21       53.46       57.56     25.10 o
   9  12  21       63.48      105.54     27.07 o
  10  12  21      109.48      111.11     28.71 o
   0  13  21      205.89      247.65     54.36 o
   1  13  21       88.91       57.40     41.66 o
   2  13  21       26.40       52.13     53.73 o
   3  13  21       12.97       61.44     24.38 o
   4  13  21       66.29       92.14     25.74 o
   5  13  21        9.07       17.81     22.19 o
   6  13  21       55.14       72.37     25.04 o
   7  13  21       31.18       69.69     25.09 o
   8  13  21       30.55       55.50     25.91 o
   0  14  21       33.09       44.67     42.26 o
   1  14  21       42.38       46.24     31.56 o
   2  14  21       89.67      143.86     35.01 o
   3  14  21       96.18       73.79     26.48 o
   4  14  21       47.10       68.96     26.25 o
   5  14  21       50.22       45.30     43.47 o
   6  14  21       54.97       95.39     35.01 o
   7  14  21       67.34      100.83     40.45 o
   0  15  21      239.36      339.47     64.03 o
   1  15  21       45.18       56.23     34.57 o
   2  15  21      152.75       92.70     36.29 o
   3  15  21       13.40       47.11     28.01 o
   4  15  21       28.50        9.02     41.11 o
   5  15  21        1.44       24.36     33.71 o
   1   0  22      571.30      850.43     55.73 o
   2   0  22     1178.59     1063.60     70.50 o
   3   0  22       78.85      160.62     54.35 o
   4   0  22     5962.48     6341.94    213.92 o
   5   0  22      869.43      759.97     26.41 o
   6   0  22      205.88      231.59     13.50 o
   7   0  22      572.45      676.69     27.10 o
   8   0  22      394.81      431.23     25.34 o
   9   0  22      279.31      233.67     20.18 o
  10   0  22       27.17       42.77     18.62 o
  11   0  22       12.33      -14.01     19.08 o
  12   0  22       17.40       33.59     23.37 o
  13   0  22        0.48       -4.51     52.52 o
  14   0  22       19.42       69.37     30.94 o
  15   0  22       23.46        5.21     30.79 o
   0   1  22    12451.14    13019.27    442.07 o
   1   1  22     3562.78     3290.87    113.70 o
   2   1  22     1269.79     1186.48     32.97 o
   3   1  22     2112.97     2134.80     58.10 o
   4   1  22     1636.77     1567.86     40.10 o
   5   1  22      823.39      705.68     17.67 o
   6   1  22      361.51      345.61     11.88 o
   7   1  22      440.20      518.01     16.38 o
   8   1  22      310.22      482.69     21.98 o
   9   1  22      156.67      192.09     13.03 o
  10   1  22      313.44      305.06     16.81 o
  11   1  22      133.70      165.42     22.30 o
  12   1  22       44.62       34.52     16.46 o
  13   1  22      129.14      134.49     21.40 o
  14   1  22       20.32       30.54     20.33 o
  15   1  22      103.63      103.13     23.80 o
   0   2  22     9329.90     8801.78    261.51 o
   1   2  22     2944.44     3207.13     72.44 o
   2   2  22     2982.85     2926.38     71.50 o
   3   2  22      508.36      515.66     17.09 o
   4   2  22      499.70      639.47     17.59 o
   5   2  22      617.10      552.17     14.95 o
   6   2  22      163.19      161.33      8.54 o
   7   2  22      769.11      678.45     19.40 o
   8   2  22     1022.69      995.02     29.97 o
   9   2  22      269.15      261.39     14.90 o
  10   2  22       96.15       99.36     12.14 o
  11   2  22      139.43      147.08     18.06 o
  12   2  22       79.68       42.12     16.73 o
  13   2  22        1.98       49.88     27.71 o
  14   2  22       70.51      108.00     22.01 o
  15   2  22        8.16       21.73     20.50 o
   0   3  22     2421.59     2555.72     78.26 o
   1   3  22     1871.66     1879.36     43.96 o
   2   3  22      757.89      922.84     27.83 o
   3   3  22      936.07      985.49     24.92 o
   4   3  22     3949.18     3989.67     90.21 o
   5   3  22     1023.61     1036.23     25.04 o
   6   3  22      371.59      355.67     12.72 o
   7   3  22      153.84      147.04      9.57 o
   8   3  22      325.68      348.69     18.38 o
   9   3  22      259.47      300.32     16.52 o
  10   3  22      547.69      475.36     23.42 o
  11   3  22       10.15       19.71     15.31 o
  12   3  22       58.50       46.83     17.30 o
  13   3  22       33.71       -0.70     17.80 o
  14   3  22       67.25       83.95     24.22 o
   0   4  22      246.86      247.22     12.03 o
   1   4  22     1145.84     1099.74     25.90 o
   2   4  22     1674.90     1588.24     35.85 o
   3   4  22      766.29      779.96     23.06 o
   4   4  22      705.10      743.32     20.74 o
   5   4  22     1068.21     1031.98     25.66 o
   6   4  22      339.38      366.64     13.85 o
   7   4  22      578.39      524.20     18.42 o
   8   4  22      207.49      257.76     14.95 o
   9   4  22       10.40        6.93     10.01 o
  10   4  22       31.61       56.74     20.04 o
  11   4  22        2.26       26.26     16.12 o
  12   4  22       38.80       56.86     17.98 o
  13   4  22       10.13      -17.31     17.31 o
  14   4  22       92.26       95.02     21.88 o
   0   5  22       99.48      101.61     25.67 o
   1   5  22     1222.32     1160.79     23.43 o
   2   5  22      288.95      348.60     22.53 o
   3   5  22      419.16      446.35     16.65 o
   4   5  22      110.36      108.04      9.02 o
   5   5  22       50.59       55.74      7.66 o
   6   5  22      399.00      411.25     15.76 o
   7   5  22     1270.84     1106.00     32.87 o
   8   5  22      134.63      114.17     12.51 o
   9   5  22       16.86       44.45     12.75 o
  10   5  22      184.93      169.35     18.83 o
  11   5  22      114.93       88.14     28.23 o
  12   5  22       35.64       26.66     21.93 o
  13   5  22        4.37      -17.82     18.69 o
  14   5  22       13.43        9.60     21.25 o
   0   6  22      643.76      611.43     22.28 o
   1   6  22      128.88      145.59      7.57 o
   2   6  22      506.10      434.05     13.82 o
   3   6  22      854.51      802.09     23.24 o
   4   6  22      274.72      310.79     14.05 o
   5   6  22      267.13      284.37     13.07 o
   6   6  22      894.94      932.93     26.95 o
   7   6  22       40.44       59.81     11.04 o
   8   6  22      123.00      128.74     17.58 o
   9   6  22      148.29      182.60     19.30 o
  10   6  22       15.20        8.90     15.06 o
  11   6  22       27.28       38.76     17.24 o
  12   6  22       27.87       35.63     19.42 o
  13   6  22        8.44       48.67     20.74 o
  14   6  22        5.73       20.15     24.32 o
   0   7  22       18.43       43.59     11.56 o
   1   7  22      659.73      670.97     19.54 o
   2   7  22      520.37      522.79     16.35 o
   3   7  22      185.94      191.02     11.19 o
   4   7  22      272.09      295.39     17.23 o
   5   7  22       78.58       65.11     11.46 o
   6   7  22      643.95      570.22     25.01 o
   7   7  22      257.59      254.01     17.66 o
   8   7  22        1.04       18.18     17.43 o
   9   7  22        3.82        2.46     15.50 o
  10   7  22       43.71       56.12     16.91 o
  11   7  22       20.37       56.23     19.72 o
  12   7  22       18.77       -8.16     25.54 o
  13   7  22       26.84        9.96     29.53 o
   0   8  22     2038.72     2009.23     76.29 o
   1   8  22      189.96      220.87     13.80 o
   2   8  22      101.43      106.55     11.87 o
   3   8  22      603.45      520.46     21.85 o
   4   8  22      202.87      228.11     20.27 o
   5   8  22      302.94      260.80     17.83 o
   6   8  22       68.55      107.90     14.64 o
   7   8  22       58.90       69.89     17.12 o
   8   8  22      179.31      191.18     20.28 o
   9   8  22      110.71       86.65     18.14 o
  10   8  22       89.52       56.71     21.33 o
  11   8  22       18.70       39.86     21.32 o
  12   8  22       24.92       20.98     22.98 o
  13   8  22       13.68       23.29     28.25 o
   0   9  22      106.85      206.31     21.24 o
   1   9  22      361.59      369.63     21.23 o
   2   9  22      301.44      254.42     18.29 o
   3   9  22      194.96      197.30     16.88 o
   4   9  22      155.65      139.28     16.00 o
   5   9  22      408.01      411.85     25.36 o
   6   9  22        5.55      -10.31     17.35 o
   7   9  22       54.73       58.37     19.60 o
   8   9  22       28.41       47.54     20.16 o
   9   9  22      106.18       85.44     22.45 o
  10   9  22        1.18       -6.00     19.92 o
  11   9  22       85.33       61.49     24.06 o
  12   9  22       33.15       36.17     24.46 o
   0  10  22     1101.53     1046.18     64.23 o
   1  10  22      211.76      247.58     18.89 o
   2  10  22      339.73      292.58     22.58 o
   3  10  22       27.34       24.29     15.32 o
   4  10  22      239.93      232.71     26.65 o
   5  10  22       19.12       41.40     16.15 o
   6  10  22       44.70       31.66     16.64 o
   7  10  22       21.61       13.98     19.29 o
   8  10  22        6.61       32.70     19.45 o
   9  10  22       56.21       81.18     24.98 o
  10  10  22       94.69       72.48     25.90 o
  11  10  22       47.20       31.15     24.08 o
   0  11  22       45.15       54.34     37.43 o
   1  11  22       30.30       77.88     26.47 o
   2  11  22      129.82      126.36     19.37 o
   3  11  22       13.40       -9.24     17.43 o
   4  11  22      289.37      269.95     20.84 o
   5  11  22       68.53       77.86     21.46 o
   6  11  22       67.07      126.63     26.15 o
   7  11  22       92.23       74.03     23.14 o
   8  11  22       21.86       13.03     21.17 o
   9  11  22       36.48       76.98     24.46 o
  10  11  22       61.93       80.43     25.54 o
   0  12  22       67.59      161.81     44.68 o
   1  12  22      300.96      287.61     85.19 o
   2  12  22      300.76      324.28     79.75 o
   3  12  22       19.09       34.41     28.17 o
   4  12  22      105.44       73.08     21.09 o
   5  12  22      112.94      136.75     24.62 o
   6  12  22       41.04       73.70     24.75 o
   7  12  22      116.43      173.85     26.92 o
   8  12  22       29.03       13.25     42.69 o
   9  12  22       42.75       66.27     25.23 o
   0  13  22        0.29       12.07     39.84 o
   1  13  22       11.54      -17.41     34.41 o
   2  13  22      109.53      126.82     32.80 o
   3  13  22       60.01       70.86     23.91 o
   4  13  22       48.60       42.69     24.34 o
   5  13  22        3.90      -10.26     29.03 o
   6  13  22      126.17      134.85     33.31 o
   7  13  22       21.99       22.63     29.37 o
   8  13  22       15.33       33.81     30.73 o
   0  14  22       50.08       13.28     42.26 o
   1  14  22       74.22       91.95     58.57 o
   2  14  22       56.52      105.10     33.72 o
   3  14  22       48.99       35.49     34.83 o
   4  14  22       82.23       63.73     30.11 o
   5  14  22       50.23       -0.43     32.41 o
   6  14  22       18.35       10.87     48.29 o
   7  14  22       39.59       43.01     36.83 o
   0  15  22       48.60       60.37     48.30 o
   1  15  22       13.08        2.24     32.01 o
   2  15  22       32.19       24.40     33.26 o
   3  15  22       79.10      137.14     49.08 o
   4  15  22        5.83      -10.97     26.54 o
   1   0  23     3618.88     3561.02    119.33 o
   2   0  23      230.77      244.19     24.18 o
   3   0  23     3370.97     3476.01    165.27 o
   4   0  23     2342.91     2439.37     85.59 o
   5   0  23      370.53      456.04     18.15 o
   6   0  23        3.78       26.54      7.74 o
   7   0  23      691.98      803.43     33.38 o
   8   0  23     1354.49     1261.36     50.59 o
   9   0  23      142.67      145.82     17.86 o
  10   0  23      139.52      141.45     18.82 o
  11   0  23        0.42      -20.52     20.52 o
  12   0  23      117.23      119.25     26.57 o
  13   0  23        0.00        4.16     24.36 o
  14   0  23      346.82      323.12     40.05 o
  15   0  23       98.00       94.00     48.30 o
   0   1  23      747.19     1104.53     40.12 o
   1   1  23      888.39     1070.74     39.14 o
   2   1  23     1425.36     1373.32     51.73 o
   3   1  23      114.93      139.02     17.77 o
   4   1  23      767.66      777.95     22.14 o
   5   1  23      117.35      146.23      7.64 o
   6   1  23       88.46       80.69      7.99 o
   7   1  23     1874.96     1830.62     42.10 o
   8   1  23     3969.45     3864.30     96.23 o
   9   1  23       26.32       43.89      9.71 o
  10   1  23       39.29       22.79     12.96 o
  11   1  23      106.25      112.45     17.13 o
  12   1  23      117.36      130.31     20.40 o
  13   1  23       11.63       36.14     18.84 o
  14   1  23        7.94       29.47     19.87 o
  15   1  23        2.03       22.93     21.09 o
   0   2  23     2206.65     2186.72     66.72 o
   1   2  23      205.86      294.46     22.34 o
   2   2  23      301.70      302.55     19.56 o
   3   2  23      502.24      591.72     16.03 o
   4   2  23     1598.01     1607.32     38.20 o
   5   2  23      378.47      297.88     10.38 o
   6   2  23      117.27      107.02      7.40 o
   7   2  23      283.46      291.08     12.85 o
   8   2  23     1169.67     1171.69     33.91 o
   9   2  23      507.73      483.68     20.25 o
  10   2  23       89.36       88.55     11.97 o
  11   2  23      133.83      138.50     18.48 o
  12   2  23       25.42       40.94     16.45 o
  13   2  23      444.01      479.97     37.88 o
  14   2  23       20.06       46.49     20.10 o
   0   3  23      434.96      424.87     16.89 o
   1   3  23      145.21      165.71      7.76 o
   2   3  23      713.23      623.09     19.29 o
   3   3  23        8.79       16.69      5.15 o
   4   3  23     1676.04     1751.57     41.88 o
   5   3  23      827.55      844.25     21.26 o
   6   3  23        9.26       24.74      6.34 o
   7   3  23      251.01      231.84     11.10 o
   8   3  23      223.99      235.53     13.91 o
   9   3  23      323.39      311.88     16.48 o
  10   3  23        6.96       42.10     12.42 o
  11   3  23      160.73      138.14     18.77 o
  12   3  23        6.29       23.47     16.47 o
  13   3  23       18.65       20.19     18.65 o
  14   3  23       69.23      138.83     32.24 o
   0   4  23        3.85        2.41      6.16 o
   1   4  23      307.06      306.31     10.58 o
   2   4  23     1181.32     1166.67     27.29 o
   3   4  23      118.56      100.42     11.46 o
   4   4  23      375.26      449.45     15.05 o
   5   4  23     1279.01     1258.94     30.13 o
   6   4  23      150.25      190.05     10.39 o
   7   4  23      794.97      729.47     22.27 o
   8   4  23      597.22      582.76     24.29 o
   9   4  23       20.13       11.08      9.89 o
  10   4  23      526.63      508.35     28.23 o
  11   4  23       10.86       20.89     15.06 o
  12   4  23      245.56      282.40     24.40 o
  13   4  23       32.27       38.48     19.04 o
  14   4  23       82.70      123.68     23.23 o
   0   5  23     4436.81     4012.44    126.01 o
   1   5  23      229.39      295.29      9.70 o
   2   5  23     1485.73     1442.05     31.37 o
   3   5  23      691.57      737.25     22.93 o
   4   5  23       36.44       38.26      7.64 o
   5   5  23      173.65      179.31     10.26 o
   6   5  23      101.11      126.50      9.89 o
   7   5  23      462.33      422.13     18.57 o
   8   5  23       21.90       29.35     10.41 o
   9   5  23       18.89       -1.78     11.60 o
  10   5  23        8.43       34.57     16.02 o
  11   5  23       99.28       86.16     18.26 o
  12   5  23        0.65      -10.87     20.39 o
  13   5  23        7.53       33.96     19.61 o
  14   5  23        0.71        7.82     23.03 o
   0   6  23       74.18       80.40      9.85 o
   1   6  23      949.49      985.49     23.50 o
   2   6  23      184.08      206.30     10.52 o
   3   6  23      746.79      736.41     21.89 o
   4   6  23      379.21      424.33     18.31 o
   5   6  23      465.30      462.23     16.69 o
   6   6  23     2171.91     1976.71     49.23 o
   7   6  23      324.81      293.76     16.15 o
   8   6  23      254.58      232.76     17.17 o
   9   6  23       78.15       70.18     16.53 o
  10   6  23       53.84       69.57     19.17 o
  11   6  23       11.65       27.15     17.00 o
  12   6  23       12.08       32.97     21.37 o
  13   6  23       13.06       10.96     22.44 o
   0   7  23       88.07       94.93     11.45 o
   1   7  23     1170.37     1116.00     28.38 o
   2   7  23       96.37       71.50      9.33 o
   3   7  23      248.42      235.76     13.21 o
   4   7  23       75.62       85.18     11.19 o
   5   7  23      237.80      226.09     13.57 o
   6   7  23      111.39      101.24     16.89 o
   7   7  23      463.01      428.98     22.52 o
   8   7  23      185.69      176.13     18.99 o
   9   7  23       50.25       43.23     16.19 o
  10   7  23       47.22       39.84     19.36 o
  11   7  23       51.96       70.28     22.02 o
  12   7  23        5.59       22.81     21.94 o
  13   7  23       46.19       41.85     25.04 o
   0   8  23       36.86      149.88     26.01 o
   1   8  23     1183.50      980.43     31.06 o
   2   8  23      111.65      105.94     11.94 o
   3   8  23      198.23      184.78     13.93 o
   4   8  23      245.22      246.35     19.12 o
   5   8  23       22.05       17.17     14.81 o
   6   8  23      202.85      203.65     20.95 o
   7   8  23      111.17       72.06     20.59 o
   8   8  23       15.14       45.52     18.80 o
   9   8  23       96.41       92.65     21.05 o
  10   8  23       58.13       41.61     27.45 o
  11   8  23      216.06      271.62     29.17 o
  12   8  23        4.49        0.91     26.96 o
  13   8  23       18.93       72.98     32.41 o
   0   9  23       85.95       83.16     40.46 o
   1   9  23       37.73       80.88     12.81 o
   2   9  23       52.27       63.07     13.92 o
   3   9  23      112.44      118.56     14.94 o
   4   9  23       32.92       23.75     14.56 o
   5   9  23      215.45      199.65     19.19 o
   6   9  23      259.78      243.38     25.11 o
   7   9  23      329.55      335.75     28.77 o
   8   9  23      180.27      176.28     26.74 o
   9   9  23       26.89       45.20     24.07 o
  10   9  23       42.08       24.62     21.00 o
  11   9  23       18.65       32.76     22.63 o
  12   9  23       37.21       34.57     31.98 o
   0  10  23       83.71       67.54     23.73 o
   1  10  23      220.08      236.75     21.10 o
   2  10  23       30.69       16.39     19.87 o
   3  10  23      307.21      274.11     22.25 o
   4  10  23      181.99      209.93     19.30 o
   5  10  23      345.78      348.54     25.30 o
   6  10  23        2.67       25.50     16.06 o
   7  10  23       15.27       -6.73     18.90 o
   8  10  23       61.75       54.77     21.52 o
   9  10  23       21.32      -20.12     20.12 o
  10  10  23        6.07      -16.90     21.96 o
  11  10  23       36.51       63.06     25.91 o
   0  11  23      251.51      216.28     45.91 o
   1  11  23       44.05        3.32     18.65 o
   2  11  23      182.09      213.57     25.73 o
   3  11  23       24.96       13.43     19.36 o
   4  11  23      326.43      340.20     23.07 o
   5  11  23       76.35       65.02     21.55 o
   6  11  23       60.43       90.43     22.22 o
   7  11  23       15.61       -0.71     19.88 o
   8  11  23        8.12       23.29     22.07 o
   9  11  23       13.36       12.65     22.49 o
  10  11  23       15.02       51.64     24.74 o
   0  12  23      155.06      140.11     43.48 o
   1  12  23       34.51       46.15     44.07 o
   2  12  23      106.79      108.19     32.61 o
   3  12  23       18.17       12.07     27.32 o
   4  12  23        0.41       16.48     21.74 o
   5  12  23       80.27       99.47     29.74 o
   6  12  23      270.90      245.31     36.24 o
   7  12  23       64.94       87.54     39.24 o
   8  12  23       40.41       72.41     31.91 o
   9  12  23       72.28      145.82     51.32 o
   0  13  23        0.14       -7.24     39.84 o
   1  13  23       16.40       -1.57     30.79 o
   2  13  23       41.06       73.21     30.23 o
   3  13  23      234.40      306.93     40.52 o
   4  13  23       73.21       45.56     25.52 o
   5  13  23       71.46       10.33     44.68 o
   6  13  23       31.43       -2.57     30.79 o
   7  13  23       32.12       59.68     32.66 o
   8  13  23       40.11       15.55     30.74 o
   0  14  23       63.50      -22.94     42.26 o
   1  14  23        0.74       10.87     30.73 o
   2  14  23       36.30       33.74     47.09 o
   3  14  23       21.92       90.26     26.84 o
   4  14  23       60.88       54.24     26.55 o
   5  14  23        0.68        6.51     30.59 o
   6  14  23       82.08       67.87     35.37 o
   0  15  23       30.74       62.78     49.50 o
   1  15  23        0.32       37.21     32.79 o
   2  15  23       46.99       -6.44     33.27 o
   3  15  23       23.10       36.19     27.83 o
   4  15  23       19.64       21.40     34.57 o
   1   0  24     1570.59     1741.83     64.77 o
   2   0  24      297.02      255.15     25.39 o
   3   0  24     1256.57     1143.69    102.67 o
   4   0  24     1049.59     1226.75     45.79 o
   5   0  24      480.39      558.85     20.54 o
   6   0  24      868.47      909.98     32.19 o
   7   0  24      303.83      343.17     19.19 o
   8   0  24       35.59       66.16     13.98 o
   9   0  24      120.80      133.60     16.64 o
  10   0  24       71.91       77.00     16.51 o
  11   0  24       32.15       36.22     32.60 o
  12   0  24       64.80       84.18     25.09 o
  13   0  24       46.76       49.73     27.16 o
  14   0  24        0.47       39.53     29.22 o
   1   1  24      164.12      171.51     10.22 o
   2   1  24      208.43      279.49     23.29 o
   3   1  24     1899.54     1775.53     62.58 o
   4   1  24      780.06      807.19     22.64 o
   5   1  24     2401.10     2435.08     56.41 o
   6   1  24      372.78      379.60     12.58 o
   7   1  24     1525.69     1401.79     33.54 o
   8   1  24      893.33     1036.41     30.85 o
   9   1  24      251.57      268.78     20.52 o
  10   1  24       32.95       22.45     11.97 o
  11   1  24      128.73      129.08     17.85 o
  12   1  24       51.15       53.90     17.01 o
  13   1  24       72.02       71.44     19.94 o
  14   1  24      114.08      120.71     22.66 o
   0   2  24     1381.86     1458.92     45.58 o
   1   2  24     1091.99      966.07     25.16 o
   2   2  24      840.46      794.22     21.48 o
   3   2  24      794.90      774.55     23.54 o
   4   2  24     2661.61     2586.29     59.41 o
   5   2  24      321.53      304.21     10.54 o
   6   2  24       79.60       90.13      7.10 o
   7   2  24       44.11       43.23     12.84 o
   8   2  24      572.70      604.77     22.36 o
   9   2  24      137.98      115.00     11.65 o
  10   2  24        8.37       33.56     10.31 o
  11   2  24       32.09       37.61     15.31 o
  12   2  24        2.01       13.82     15.56 o
  13   2  24        6.47       49.04     18.54 o
  14   2  24      107.75      137.19     23.32 o
   0   3  24      124.35      137.79      9.29 o
   1   3  24     1235.44     1288.05     31.20 o
   2   3  24      163.05      188.87      9.13 o
   3   3  24       44.96       50.57      5.52 o
   4   3  24      733.81      755.90     20.55 o
   5   3  24       47.66       52.87      6.92 o
   6   3  24      172.81      169.81      9.25 o
   7   3  24       27.60       49.37      7.67 o
   8   3  24      216.71      226.23     13.53 o
   9   3  24     1065.84      902.60     28.88 o
  10   3  24       81.34       90.55     13.75 o
  11   3  24      253.13      228.97     21.15 o
  12   3  24       83.81       65.35     18.24 o
  13   3  24       44.59       56.28     19.28 o
  14   3  24       21.47       39.97     22.76 o
   0   4  24      458.16      471.73     16.69 o
   1   4  24      228.23      216.23      8.83 o
   2   4  24       62.65       60.50      6.13 o
   3   4  24      431.44      442.58     14.73 o
   4   4  24     2331.26     2201.25     51.81 o
   5   4  24      675.04      733.28     21.33 o
   6   4  24       67.04       63.74     10.81 o
   7   4  24       73.20       62.94      9.10 o
   8   4  24      358.25      324.01     16.48 o
   9   4  24       77.06       58.45     12.60 o
  10   4  24       32.60       40.87     13.01 o
  11   4  24       50.67       85.46     22.58 o
  12   4  24        2.05       10.49     18.65 o
  13   4  24       26.67       14.78     21.46 o
  14   4  24       97.40      133.16     27.33 o
   0   5  24      181.67      221.00     24.07 o
   1   5  24       43.08       40.52      5.88 o
   2   5  24     1124.07     1142.02     27.67 o
   3   5  24     1100.08     1126.54     31.90 o
   4   5  24      374.27      439.17     15.82 o
   5   5  24      587.75      622.42     29.55 o
   6   5  24      663.43      691.57     20.25 o
   7   5  24       86.27       79.74     12.07 o
   8   5  24      223.47      252.50     15.48 o
   9   5  24      121.26      116.87     14.55 o
  10   5  24      116.25       86.57     17.67 o
  11   5  24       64.56       47.54     17.29 o
  12   5  24       36.25       26.28     20.42 o
  13   5  24      108.37       88.49     24.32 o
  14   5  24        6.91       -9.06     23.89 o
   0   6  24     1645.32     1582.31     46.71 o
   1   6  24       12.96       25.56      8.40 o
   2   6  24      397.13      384.49     15.31 o
   3   6  24      307.56      286.05     20.72 o
   4   6  24      473.18      411.28     18.01 o
   5   6  24      670.81      643.59     19.65 o
   6   6  24      139.56      203.15     12.64 o
   7   6  24       93.41       85.89     11.56 o
   8   6  24      354.30      317.72     19.55 o
   9   6  24       10.41       15.30     14.61 o
  10   6  24       26.00       24.86     18.10 o
  11   6  24       17.59        3.23     19.02 o
  12   6  24        2.55       22.31     20.33 o
  13   6  24       89.83       86.18     24.44 o
   0   7  24      922.20      850.59     29.55 o
   1   7  24     1070.25     1018.26     31.52 o
   2   7  24      110.12      113.56     11.13 o
   3   7  24       30.28       22.16      8.78 o
   4   7  24       21.39       18.03     10.62 o
   5   7  24      586.25      556.97     21.81 o
   6   7  24      299.69      299.17     19.88 o
   7   7  24      301.72      273.68     20.15 o
   8   7  24       96.06       80.19     18.63 o
   9   7  24       10.73      -13.88     17.16 o
  10   7  24        5.54       12.80     24.87 o
  11   7  24      205.53      240.27     27.44 o
  12   7  24       27.30       35.17     22.24 o
  13   7  24       98.15       87.33     27.13 o
   0   8  24      994.25     1193.47     77.46 o
   1   8  24      569.24      607.90     23.54 o
   2   8  24       15.30        0.61     10.14 o
   3   8  24      109.76      105.83     12.47 o
   4   8  24      573.64      556.10     28.36 o
   5   8  24      486.44      423.55     24.42 o
   6   8  24      116.76      124.98     17.01 o
   7   8  24       22.51       49.39     26.49 o
   8   8  24        2.99       37.62     20.44 o
   9   8  24       48.29       67.99     20.34 o
  10   8  24        2.21        6.82     19.22 o
  11   8  24        1.07       36.01     22.02 o
  12   8  24        5.62        1.51     22.02 o
   0   9  24       91.14      131.71     25.45 o
   1   9  24     1182.88     1195.45     45.46 o
   2   9  24      166.84      151.49     15.82 o
   3   9  24       72.16       83.63     13.99 o
   4   9  24       25.74       32.22     14.52 o
   5   9  24      200.33      221.07     20.06 o
   6   9  24      505.11      381.59     29.26 o
   7   9  24      116.91      114.32     28.09 o
   8   9  24       32.79       47.85     19.68 o
   9   9  24       63.96       69.32     21.52 o
  10   9  24        4.73       20.62     21.57 o
  11   9  24       27.69       73.15     24.60 o
  12   9  24        4.66       19.60     41.48 o
   0  10  24       17.04       16.81     22.34 o
   1  10  24        6.86       53.91     26.49 o
   2  10  24      307.01      231.43     21.69 o
   3  10  24      225.55      253.74     21.63 o
   4  10  24       30.72       47.93     14.48 o
   5  10  24      261.80      304.36     23.20 o
   6  10  24       37.46       59.78     16.71 o
   7  10  24        0.70       -6.25     18.89 o
   8  10  24      104.51      118.67     23.57 o
   9  10  24        4.26      -19.82     19.82 o
  10  10  24       50.32       32.31     22.63 o
  11  10  24       22.51       81.27     42.26 o
   0  11  24        5.13       13.28     33.80 o
   1  11  24       30.85       44.87     20.12 o
   2  11  24      279.37      318.75     32.24 o
   3  11  24       85.15      161.86     33.29 o
   4  11  24       91.91       87.73     23.36 o
   5  11  24      145.40      130.75     23.04 o
   6  11  24      143.96      131.12     29.86 o
   7  11  24        4.94       -0.57     25.78 o
   8  11  24       35.45       19.76     49.50 o
   9  11  24        2.34        3.29     27.82 o
  10  11  24       65.95       94.63     33.17 o
   0  12  24       32.82       42.26     38.64 o
   1  12  24      141.30      115.93     30.31 o
   2  12  24       77.43       80.49     29.45 o
   3  12  24       49.10       70.30     29.45 o
   4  12  24       10.86       23.30     22.51 o
   5  12  24        8.58        6.58     35.62 o
   6  12  24      117.83      175.51     33.53 o
   7  12  24       40.36       66.51     30.23 o
   8  12  24       23.04       44.86     29.87 o
   9  12  24       19.65        5.99     35.01 o
   0  13  24      173.87      178.77     47.11 o
   1  13  24       63.90       -4.47     28.59 o
   2  13  24       36.40       76.69     30.70 o
   3  13  24      142.51      168.43     35.37 o
   4  13  24       70.93       85.16     26.11 o
   5  13  24       12.50      -10.58     28.88 o
   6  13  24       32.63       63.75     31.80 o
   7  13  24       51.87       42.83     32.31 o
   8  13  24        5.59       12.40     31.45 o
   0  14  24        6.66        3.62     44.67 o
   1  14  24      263.70      259.23     40.57 o
   2  14  24       22.70      -14.67     30.70 o
   3  14  24       30.06       82.43     27.11 o
   4  14  24       45.57       73.54     39.30 o
   5  14  24        0.50        3.94     32.31 o
   6  14  24       17.86      -23.68     31.08 o
   0  15  24        0.04       38.63     48.29 o
   1  15  24       20.36       36.22     41.05 o
   2  15  24       12.02       -6.16     32.41 o
   3  15  24       34.22       58.57     27.83 o
   4  15  24       71.51      112.62     36.96 o
   1   0  25     1587.49     1774.52     64.42 o
   2   0  25      198.74      146.23     19.34 o
   3   0  25      286.28      365.39     23.03 o
   4   0  25     4739.56     4360.32    148.89 o
   5   0  25      391.07      454.95     37.86 o
   6   0  25     1551.77     1670.98     53.70 o
   7   0  25       77.04      111.82     12.76 o
   8   0  25      653.77      537.45     28.35 o
   9   0  25      297.73      338.44     23.92 o
  10   0  25       63.27       37.60     17.69 o
  11   0  25      121.62      112.65     24.92 o
  12   0  25       90.14       78.92     26.43 o
  13   0  25      171.34      219.90     34.04 o
  14   0  25       63.62       90.56     48.90 o
   0   1  25     5249.04     4951.05    169.62 o
   1   1  25      480.66      457.65     19.27 o
   2   1  25     1193.33     1130.63     35.70 o
   3   1  25      315.15      382.54     14.35 o
   4   1  25     1224.16     1181.00     31.12 o
   5   1  25      247.24      314.44     11.62 o
   6   1  25     1153.55     1050.12     25.29 o
   7   1  25      184.41      301.05     23.22 o
   8   1  25      825.66      909.89     27.68 o
   9   1  25      166.77      164.47     12.54 o
  10   1  25       10.73        2.15      9.80 o
  11   1  25       33.05        4.93     14.63 o
  12   1  25       41.49       52.81     17.32 o
  13   1  25       57.96       75.96     19.75 o
  14   1  25        3.18        1.47     26.81 o
   0   2  25     2339.05     2157.27     66.10 o
   1   2  25      556.69      595.92     16.67 o
   2   2  25      348.44      379.65     14.44 o
   3   2  25     1991.22     2068.50     47.98 o
   4   2  25      531.58      575.53     16.37 o
   5   2  25       22.37       18.64      5.74 o
   6   2  25     1039.21      996.97     24.65 o
   7   2  25       47.54       40.39      7.65 o
   8   2  25      317.01      277.64     14.61 o
   9   2  25       61.13       58.11     10.39 o
  10   2  25       94.71      122.57     19.44 o
  11   2  25       10.15       32.05     15.22 o
  12   2  25       40.00       48.86     17.15 o
  13   2  25       37.69       60.44     22.31 o
  14   2  25       18.67       24.54     22.77 o
   0   3  25      228.17      271.59     17.03 o
   1   3  25      219.11      301.73     19.01 o
   2   3  25      279.33      267.25      9.89 o
   3   3  25      452.26      454.94     12.88 o
   4   3  25      115.26      113.11      7.63 o
   5   3  25       38.03       43.24      6.93 o
   6   3  25       23.38       14.91      6.41 o
   7   3  25      160.69      163.50     12.92 o
   8   3  25       60.86       74.95      9.93 o
   9   3  25      118.59      124.23     12.26 o
  10   3  25       18.22        0.38     11.49 o
  11   3  25        4.90        7.42     14.91 o
  12   3  25       13.60       47.62     17.37 o
  13   3  25       32.54       28.98     20.76 o
  14   3  25        6.59      -17.54     21.79 o
   0   4  25     1180.85     1189.25     39.90 o
   1   4  25      922.36      893.55     21.74 o
   2   4  25      125.14      126.61      7.29 o
   3   4  25     1324.11     1111.53     28.56 o
   4   4  25      806.39      886.35     23.98 o
   5   4  25     1361.25     1265.66     32.44 o
   6   4  25      301.67      302.37     12.68 o
   7   4  25      134.18      137.53     11.84 o
   8   4  25      121.03      130.13     11.93 o
   9   4  25      179.30      186.26     13.96 o
  10   4  25       13.45       19.37     12.39 o
  11   4  25       37.93       55.71     16.63 o
  12   4  25      180.17      145.47     23.34 o
  13   4  25       10.12      -19.49     19.49 o
  14   4  25       28.97        6.77     23.19 o
   0   5  25     1281.81     1221.66     36.87 o
   1   5  25     1518.00     1384.79     32.47 o
   2   5  25     1139.13     1075.04     28.42 o
   3   5  25      208.44      211.60     13.26 o
   4   5  25      384.20      354.84     16.08 o
   5   5  25     2630.95     2468.17     59.04 o
   6   5  25      277.87      296.74     13.21 o
   7   5  25      333.32      281.93     15.30 o
   8   5  25      275.70      240.27     15.22 o
   9   5  25      222.04      208.87     16.90 o
  10   5  25       34.20       26.20     17.40 o
  11   5  25       22.56       44.70     19.92 o
  12   5  25       67.44       48.06     25.96 o
  13   5  25        6.47      -22.14     22.14 o
  14   5  25        5.41      -33.21     41.05 o
   0   6  25     1147.73     1098.08     39.12 o
   1   6  25      721.03      715.03     21.45 o
   2   6  25      437.24      452.39     16.78 o
   3   6  25       17.38       37.29     10.00 o
   4   6  25      198.36      213.89     14.88 o
   5   6  25      361.96      364.33     17.37 o
   6   6  25      264.26      265.70     15.03 o
   7   6  25      378.61      367.18     19.57 o
   8   6  25      113.59      161.02     21.09 o
   9   6  25      195.42      186.96     22.23 o
  10   6  25       51.06       61.92     32.24 o
  11   6  25       90.02      108.65     25.32 o
  12   6  25       20.86       42.67     21.74 o
  13   6  25       67.62       89.06     25.35 o
   0   7  25        3.37        7.62     11.72 o
   1   7  25     2826.43     2594.07     58.81 o
   2   7  25      107.87      110.04     10.50 o
   3   7  25      241.40      229.48     13.42 o
   4   7  25      170.91      184.32     15.18 o
   5   7  25      327.05      274.17     15.90 o
   6   7  25      483.81      485.02     25.42 o
   7   7  25      248.51      235.86     19.56 o
   8   7  25      129.84      117.29     21.83 o
   9   7  25       94.09      115.12     26.85 o
  10   7  25       15.04       32.32     19.49 o
  11   7  25       81.62      108.38     22.95 o
  12   7  25       22.09       46.07     27.08 o
  13   7  25       40.20       57.70     30.42 o
   0   8  25     6126.61     5807.37    206.31 o
   1   8  25     1422.74     1412.79     45.15 o
   2   8  25      257.09      259.54     15.96 o
   3   8  25      379.54      357.87     18.46 o
   4   8  25        8.08       32.11     13.51 o
   5   8  25      111.56      122.86     15.77 o
   6   8  25      114.17       97.73     15.98 o
   7   8  25      330.28      369.61     30.82 o
   8   8  25      383.14      453.65     31.99 o
   9   8  25       60.10       58.41     20.24 o
  10   8  25       90.07      137.41     26.13 o
  11   8  25       31.93       17.89     21.79 o
  12   8  25       29.70       11.72     27.74 o
   0   9  25     1157.20      910.94     77.58 o
   1   9  25     1303.58     1299.05     48.81 o
   2   9  25      157.69      170.70     24.13 o
   3   9  25      350.35      321.09     22.89 o
   4   9  25      173.53      176.19     21.80 o
   5   9  25        2.25      -13.72     13.72 o
   6   9  25      260.84      226.26     24.14 o
   7   9  25        1.60        5.98     21.04 o
   8   9  25        9.98       17.69     19.69 o
   9   9  25      108.22       67.44     21.63 o
  10   9  25       70.07       59.29     22.64 o
  11   9  25        0.89        7.85     28.02 o
  12   9  25       54.80       64.40     33.17 o
   0  10  25        5.65      -18.36     31.99 o
   1  10  25      699.96      673.50     34.30 o
   2  10  25       27.63       24.66     18.67 o
   3  10  25       50.14       77.83     20.08 o
   4  10  25      114.46      136.88     21.53 o
   5  10  25        9.08       41.98     18.81 o
   6  10  25       10.74       30.98     29.98 o
   7  10  25       61.61       43.35     25.23 o
   8  10  25       25.04       11.36     24.92 o
   9  10  25        9.76      -25.44     25.44 o
  10  10  25        6.06       -6.32     26.80 o
  11  10  25       71.18      106.29     33.33 o
   0  11  25      126.74       42.27     36.23 o
   1  11  25      358.58      317.06     29.29 o
   2  11  25      188.99      198.26     26.23 o
   3  11  25      375.17      383.68     32.00 o
   4  11  25       54.77       41.79     17.52 o
   5  11  25        6.52       38.82     20.76 o
   6  11  25       24.05       50.75     40.45 o
   7  11  25       24.04       32.71     40.45 o
   8  11  25       83.21      106.77     63.40 o
   9  11  25       26.29       21.64     28.69 o
  10  11  25      104.91      103.58     37.44 o
   0  12  25      151.07       73.68     42.27 o
   1  12  25       26.95       31.47     27.74 o
   2  12  25       30.17       51.46     29.45 o
   3  12  25       50.36       50.11     29.88 o
   4  12  25       69.96       66.92     23.95 o
   5  12  25       63.65       35.40     29.45 o
   6  12  25      198.09      270.77     36.97 o
   7  12  25        6.16       39.88     29.00 o
   8  12  25       44.73       39.85     42.86 o
   9  12  25       68.57       84.80     33.33 o
   0  13  25        0.63       14.49     39.84 o
   1  13  25      132.00      117.38     44.08 o
   2  13  25       40.68       -3.72     71.84 o
   3  13  25        8.02       61.97     32.41 o
   4  13  25      131.40      113.82     50.46 o
   5  13  25       14.23        4.04     29.73 o
   6  13  25      117.66      110.19     32.78 o
   7  13  25      160.79      166.52     36.23 o
   8  13  25       21.11       26.56     43.47 o
   0  14  25       36.18      -12.07     44.67 o
   1  14  25       98.75      128.01     35.43 o
   2  14  25       42.13      -29.85     29.85 o
   3  14  25       11.78       20.84     25.28 o
   4  14  25       58.55       31.23     30.95 o
   5  14  25       24.27      -30.08     30.08 o
   6  14  25       22.72       68.43     34.19 o
   0  15  25       67.19       50.72     50.72 o
   1  15  25        3.07        7.73     32.86 o
   2  15  25       11.00      -16.90     33.29 o
   3  15  25       35.10       44.02     26.73 o
   0   0  26     4254.22     3516.02    212.19 o
   1   0  26       90.92      112.33      9.57 o
   2   0  26      300.21      305.91     29.02 o
   3   0  26       92.82      121.00     14.49 o
   4   0  26      244.44      248.19     36.86 o
   5   0  26     3856.52     3433.21    119.01 o
   6   0  26     4165.34     3997.38    119.81 o
   7   0  26      513.76      557.48     24.55 o
   8   0  26      718.59      739.93     50.01 o
   9   0  26        0.01        7.61     13.02 o
  10   0  26        8.56       21.76     14.57 o
  11   0  26        7.59       48.82     32.60 o
  12   0  26        0.21       18.86     22.61 o
  13   0  26       17.76       37.43     37.43 o
  14   0  26        0.49      -28.98     35.01 o
   1   1  26      158.66      205.04      9.69 o
   2   1  26      103.53      197.72     43.49 o
   3   1  26      162.12      199.14     10.22 o
   4   1  26      305.51      297.32     13.61 o
   5   1  26       90.93      109.33      7.22 o
   6   1  26       69.01       85.32      9.81 o
   7   1  26     3854.61     3473.97     75.34 o
   8   1  26     1220.28     1129.98     32.53 o
   9   1  26      693.56      529.82     20.91 o
  10   1  26      192.71      184.58     17.61 o
  11   1  26        5.21        7.19     14.24 o
  12   1  26      148.02      145.78     19.83 o
  13   1  26       21.10        4.12     20.15 o
  14   1  26        5.96       29.09     26.80 o
   0   2  26      494.33      534.11     19.18 o
   1   2  26     2117.02     1785.07     52.65 o
   2   2  26      868.51      783.60     21.46 o
   3   2  26     1663.97     1616.70     38.10 o
   4   2  26       35.90       45.24      4.92 o
   5   2  26       88.04      114.02      8.90 o
   6   2  26     1269.29     1215.87     29.06 o
   7   2  26      106.35       93.04      8.85 o
   8   2  26      183.65      179.78     12.39 o
   9   2  26       47.63       70.14     10.74 o
  10   2  26        4.00       -1.94     12.98 o
  11   2  26      117.00      132.51     18.00 o
  12   2  26       46.35       32.69     19.49 o
  13   2  26       20.61       51.53     21.36 o
  14   2  26       42.37       35.25     26.80 o
   0   3  26      392.19      458.02     18.27 o
   1   3  26     1027.27      991.11     27.14 o
   2   3  26      495.53      490.81     14.12 o
   3   3  26      304.54      296.17     11.16 o
   4   3  26      379.50      357.50     14.29 o
   5   3  26      522.80      567.97     17.36 o
   6   3  26      131.48       92.54      7.93 o
   7   3  26      116.03      110.60     11.48 o
   8   3  26      726.55      641.03     22.34 o
   9   3  26       44.56       52.26     10.73 o
  10   3  26        1.18        0.28     11.45 o
  11   3  26       53.90       53.57     18.25 o
  12   3  26      128.10      117.69     21.84 o
  13   3  26       24.04       26.81     21.08 o
  14   3  26        8.79       21.81     26.88 o
   0   4  26     3168.67     3256.30    137.90 o
   1   4  26      636.93      612.94     16.44 o
   2   4  26      526.93      499.04     16.94 o
   3   4  26      211.80      267.92     12.52 o
   4   4  26      120.87      134.01      9.76 o
   5   4  26      130.57      181.39     12.93 o
   6   4  26      298.44      320.77     13.82 o
   7   4  26      149.44      111.59     10.10 o
   8   4  26      357.20      396.88     18.30 o
   9   4  26      104.27      108.34     12.42 o
  10   4  26       31.93       35.90     14.19 o
  11   4  26       92.20       88.93     31.21 o
  12   4  26        9.27       57.69     20.33 o
  13   4  26        8.74      -19.42     19.42 o
  14   4  26       20.05        7.85     27.32 o
   0   5  26      771.18      757.83     28.75 o
   1   5  26      583.32      573.03     16.58 o
   2   5  26       77.27       70.55      7.30 o
   3   5  26      376.15      350.54     17.02 o
   4   5  26      214.84      251.17     15.20 o
   5   5  26      778.32      890.53     29.15 o
   6   5  26      128.02      136.40     10.67 o
   7   5  26      200.17      202.65     14.68 o
   8   5  26      116.17      105.92     12.93 o
   9   5  26      112.30      135.07     16.50 o
  10   5  26       35.08       14.52     17.01 o
  11   5  26       21.62       31.03     19.95 o
  12   5  26        6.93      -21.96     23.39 o
  13   5  26       10.37       28.13     26.64 o
   0   6  26      645.74      633.22     26.76 o
   1   6  26      380.38      406.44     15.89 o
   2   6  26      786.75      674.19     19.51 o
   3   6  26      204.34      244.15     17.04 o
   4   6  26      435.77      397.35     19.72 o
   5   6  26      530.57      517.48     20.77 o
   6   6  26     1017.78      939.49     29.45 o
   7   6  26       71.14       94.21     12.82 o
   8   6  26      962.24      860.38     34.91 o
   9   6  26       15.88       19.44     14.99 o
  10   6  26        8.58       24.24     17.75 o
  11   6  26       68.84       56.82     27.59 o
  12   6  26        5.50        9.20     21.59 o
  13   6  26       19.52       43.20     28.99 o
   0   7  26      236.27      299.87     19.60 o
   1   7  26     1468.04     1511.02     39.85 o
   2   7  26       41.72       59.71     11.80 o
   3   7  26      230.27      263.98     14.17 o
   4   7  26      292.13      288.00     23.65 o
   5   7  26      258.15      271.97     15.80 o
   6   7  26      592.32      537.90     27.00 o
   7   7  26      708.34      739.41     32.94 o
   8   7  26       75.23       92.87     16.46 o
   9   7  26      245.56      212.27     23.44 o
  10   7  26       27.86       18.89     19.00 o
  11   7  26      100.17       85.10     23.42 o
  12   7  26        0.72       22.94     24.76 o
  13   7  26        0.51      -13.87     28.13 o
   0   8  26      196.73      341.30     31.17 o
   1   8  26      258.98      289.15     18.68 o
   2   8  26      239.41      201.72     16.22 o
   3   8  26       98.96      120.09     21.42 o
   4   8  26      348.86      346.72     22.20 o
   5   8  26      224.03      242.80     19.44 o
   6   8  26      399.89      313.20     21.96 o
   7   8  26      454.35      486.76     36.30 o
   8   8  26       30.92       68.35     19.35 o
   9   8  26       32.92       45.66     21.68 o
  10   8  26      128.68       92.11     23.70 o
  11   8  26       17.40       -6.82     25.23 o
  12   8  26       18.04       33.64     28.51 o
   0   9  26      123.67      151.53     26.31 o
   1   9  26     1284.30     1188.50     45.62 o
   2   9  26      177.00      172.44     18.82 o
   3   9  26       55.52       66.29     16.15 o
   4   9  26      160.82      217.67     27.84 o
   5   9  26      111.37      114.82     19.93 o
   6   9  26      337.58      303.28     41.70 o
   7   9  26       17.07       26.29     22.63 o
   8   9  26      234.42      207.82     31.30 o
   9   9  26       24.06       37.60     24.36 o
  10   9  26       68.94       81.69     28.88 o
  11   9  26       17.58       17.62     48.90 o
   0  10  26        3.74       39.89     22.32 o
   1  10  26       95.13       84.83     17.59 o
   2  10  26       90.64      105.70     17.94 o
   3  10  26      282.64      313.78     28.06 o
   4  10  26       16.66       40.94     28.15 o
   5  10  26       24.96       49.00     18.90 o
   6  10  26        6.01       25.81     18.65 o
   7  10  26       27.69       26.56     20.49 o
   8  10  26       28.27       76.12     26.96 o
   9  10  26       36.29      -22.57     24.92 o
  10  10  26       12.14       -1.65     27.83 o
  11  10  26       25.24       46.45     32.31 o
   0  11  26        0.09       -8.45     33.80 o
   1  11  26      168.60      181.62     24.83 o
   2  11  26        7.19       24.06     20.74 o
   3  11  26       19.67       15.76     22.18 o
   4  11  26       46.26       60.47     20.75 o
   5  11  26      140.38      132.72     25.94 o
   6  11  26       62.76       95.64     43.47 o
   7  11  26       44.25       40.68     27.16 o
   8  11  26       54.42       29.32     27.16 o
   9  11  26       79.05      102.08     31.81 o
  10  11  26        2.35      -18.34     28.36 o
   0  12  26        0.00       57.95     39.84 o
   1  12  26        1.39       15.48     26.88 o
   2  12  26        3.93       25.99     27.28 o
   3  12  26       14.47       44.72     40.45 o
   4  12  26      149.99      174.79     31.46 o
   5  12  26        3.77       17.39     27.16 o
   6  12  26        1.77       -7.21     41.05 o
   7  12  26       34.88       82.75     76.67 o
   8  12  26      135.67      173.63     35.59 o
   9  12  26      152.36      158.19     36.60 o
   0  13  26       47.99       66.41     43.47 o
   1  13  26       26.71       23.61     29.45 o
   2  13  26        0.56       22.09     28.99 o
   3  13  26       49.49       54.74     57.35 o
   4  13  26      128.09      102.66     37.44 o
   5  13  26       20.21      -19.32     42.86 o
   6  13  26       11.81       68.67     34.41 o
   7  13  26       33.06       -5.99     30.46 o
   0  14  26        0.00       41.05     48.29 o
   1  14  26       21.95       43.69     32.01 o
   2  14  26        9.33      -17.91     59.76 o
   3  14  26       29.77       37.01     25.98 o
   4  14  26       39.16       95.31     56.75 o
   5  14  26        5.74       -2.26     34.41 o
   0  15  26      107.77      150.95     55.55 o
   1  15  26       20.25       -6.84     54.93 o
   2  15  26        7.90      -32.01     32.01 o
   1   0  27      768.71      961.78     47.87 o
   2   0  27       72.49      106.28     18.12 o
   3   0  27       41.08       52.94     27.17 o
   4   0  27       32.91       28.28     10.98 o
   5   0  27      343.00      336.16     35.04 o
   6   0  27       32.70       88.14     27.77 o
   7   0  27      962.65     1037.55     37.67 o
   8   0  27       50.57       81.18     14.33 o
   9   0  27        6.40       28.85     13.12 o
  10   0  27      733.76      659.19     34.68 o
  11   0  27       34.75       64.26     22.63 o
  12   0  27      152.49       88.17     35.03 o
  13   0  27        9.27       62.78     36.22 o
  14   0  27      127.95       74.88     41.06 o
   0   1  27     1121.76     1106.23     49.79 o
   1   1  27     2614.81     2579.84     77.77 o
   2   1  27     3127.80     2881.14     86.36 o
   3   1  27     1269.61     1218.33     34.96 o
   4   1  27      235.76      247.68     12.32 o
   5   1  27        0.45        4.51      4.95 o
   6   1  27      360.86      286.42     10.99 o
   7   1  27       93.79      179.32     15.16 o
   8   1  27      405.75      423.84     17.78 o
   9   1  27      279.08      253.99     14.73 o
  10   1  27       63.81       81.16     11.59 o
  11   1  27      134.33      156.26     21.52 o
  12   1  27       14.36        6.04     21.34 o
  13   1  27       88.16       92.47     32.00 o
  14   1  27        1.12      -22.31     35.62 o
   0   2  27      948.49      850.96     28.33 o
   1   2  27      391.60      447.42     13.78 o
   2   2  27      114.97      121.83      7.26 o
   3   2  27      225.20      253.90     10.18 o
   4   2  27      111.88      115.70      6.38 o
   5   2  27     1175.47     1032.37     26.37 o
   6   2  27      638.40      621.63     17.53 o
   7   2  27      376.87      387.53     19.36 o
   8   2  27       26.77       34.61      8.93 o
   9   2  27      485.16      499.62     20.65 o
  10   2  27       85.76       80.35     12.97 o
  11   2  27      211.40      210.45     22.96 o
  12   2  27       13.07       25.43     21.66 o
  13   2  27        8.61       57.42     32.60 o
  14   2  27       57.54      106.63     30.30 o
   0   3  27      171.84      157.81     10.30 o
   1   3  27      190.14      219.53     10.01 o
   2   3  27      176.37      189.10     10.36 o
   3   3  27      312.39      301.58     12.32 o
   4   3  27      314.16      335.56     13.89 o
   5   3  27      350.02      364.26     14.69 o
   6   3  27      312.97      301.03     11.97 o
   7   3  27       87.66       89.61     11.03 o
   8   3  27      401.52      405.06     19.14 o
   9   3  27        6.16       11.14     12.89 o
  10   3  27       14.82        4.86     12.71 o
  11   3  27       90.76       88.70     19.36 o
  12   3  27      245.29      294.71     32.88 o
  13   3  27      105.96      137.30     29.03 o
  14   3  27       86.76       76.08     29.03 o
   0   4  27        1.28       71.23     21.73 o
   1   4  27      904.84      860.60     23.08 o
   2   4  27       31.77       50.41      7.26 o
   3   4  27      623.29      579.13     19.23 o
   4   4  27      834.19      773.96     23.71 o
   5   4  27     1597.54     1521.80     41.45 o
   6   4  27      632.75      588.00     18.95 o
   7   4  27      156.05      168.49     11.83 o
   8   4  27       74.49       70.63     11.50 o
   9   4  27      481.70      486.47     22.68 o
  10   4  27       69.36       67.37     14.70 o
  11   4  27       68.89       52.22     19.88 o
  12   4  27      108.37      153.42     28.03 o
  13   4  27        7.98        0.00     24.15 o
  14   4  27        6.19       -3.74     30.79 o
   0   5  27       45.61       31.37     11.33 o
   1   5  27       54.86       77.25      7.82 o
   2   5  27      120.05      133.17      9.17 o
   3   5  27      390.74      375.08     18.01 o
   4   5  27      571.25      651.15     24.44 o
   5   5  27     2123.75     1922.11     51.43 o
   6   5  27      160.34      179.62     12.25 o
   7   5  27       86.99       96.54     12.02 o
   8   5  27       15.29       14.62     10.89 o
   9   5  27       99.54      113.09     20.09 o
  10   5  27       73.74       57.54     18.12 o
  11   5  27       68.26       63.58     20.58 o
  12   5  27        6.09      -24.81     35.62 o
  13   5  27       13.76       21.03     35.62 o
   0   6  27     2112.33     2026.51     66.33 o
   1   6  27      662.51      651.12     20.77 o
   2   6  27      202.66      197.31     11.63 o
   3   6  27      107.70      102.28     13.58 o
   4   6  27       46.69       85.43     12.83 o
   5   6  27       17.52       43.03     13.83 o
   6   6  27      424.98      380.84     18.20 o
   7   6  27      244.44      198.14     15.53 o
   8   6  27      112.83      127.71     16.03 o
   9   6  27       16.01       12.50     17.20 o
  10   6  27      160.57      173.44     22.95 o
  11   6  27       14.28       31.65     24.32 o
  12   6  27        9.61      -20.13     25.96 o
  13   6  27       51.64       22.34     41.66 o
   0   7  27     1776.76     1656.90     56.95 o
   1   7  27      951.49      926.46     27.53 o
   2   7  27      833.03      778.56     32.86 o
   3   7  27      744.61      692.90     25.22 o
   4   7  27      304.97      301.73     21.14 o
   5   7  27      417.43      426.33     33.32 o
   6   7  27        7.45       16.30     12.84 o
   7   7  27       14.73       36.05     14.12 o
   8   7  27      162.45      180.08     18.59 o
   9   7  27       27.84       34.14     23.37 o
  10   7  27      124.06      130.27     42.27 o
  11   7  27       27.27      100.09     39.84 o
  12   7  27       85.81       60.05     28.14 o
   0   8  27      979.70      929.27     43.60 o
   1   8  27      308.66      280.94     18.74 o
   2   8  27      469.34      492.59     23.98 o
   3   8  27      331.48      291.33     21.19 o
   4   8  27       51.20       68.56     21.28 o
   5   8  27      120.78      152.31     26.45 o
   6   8  27      108.64      116.21     18.75 o
   7   8  27      368.25      369.12     35.28 o
   8   8  27       46.07       50.49     22.91 o
   9   8  27      195.09      178.59     28.70 o
  10   8  27       83.43      118.36     35.62 o
  11   8  27       18.09        5.25     26.03 o
  12   8  27       37.42       10.03     29.45 o
   0   9  27       15.98       71.81     23.37 o
   1   9  27      218.48      230.69     20.66 o
   2   9  27       13.59       -7.58     14.22 o
   3   9  27      120.86      114.63     17.43 o
   4   9  27      220.33      202.77     27.52 o
   5   9  27      117.10      162.39     21.09 o
   6   9  27       74.36      110.85     39.85 o
   7   9  27       95.70       78.69     25.53 o
   8   9  27       68.26       69.34     25.09 o
   9   9  27       11.95       26.58     36.82 o
  10   9  27        2.29        4.51     25.94 o
  11   9  27        7.08      -21.26     26.10 o
   0  10  27      131.07      137.82     26.81 o
   1  10  27      123.04      108.83     17.79 o
   2  10  27       39.67       16.12     16.13 o
   3  10  27       18.37       43.81     18.96 o
   4  10  27       32.81       31.76     18.59 o
   5  10  27       31.76       45.02     19.18 o
   6  10  27       53.42       18.14     18.68 o
   7  10  27       15.84       -2.52     20.46 o
   8  10  27       45.15       23.58     25.81 o
   9  10  27        9.39       -8.95     31.99 o
  10  10  27       47.35       55.67     29.00 o
   0  11  27       20.96       35.01     36.22 o
   1  11  27      221.38      216.22     26.15 o
   2  11  27        5.58       27.64     19.92 o
   3  11  27      181.82      189.16     25.75 o
   4  11  27      109.31      137.08     39.14 o
   5  11  27       36.49       99.94     21.55 o
   6  11  27       26.99       48.73     25.78 o
   7  11  27       21.44      -15.94     25.23 o
   8  11  27        8.55       25.73     30.18 o
   9  11  27       39.50       53.13     30.17 o
  10  11  27       38.64       14.49     39.84 o
   0  12  27      351.06      337.18     56.80 o
   1  12  27       13.52       19.76     29.58 o
   2  12  27       98.02      103.25     30.74 o
   3  12  27      164.25      206.17     41.07 o
   4  12  27       30.97       55.96     37.43 o
   5  12  27       52.05       35.91     48.30 o
   6  12  27       19.31       11.79     27.74 o
   7  12  27       34.51       22.98     29.55 o
   8  12  27       38.36       93.12     65.80 o
   0  13  27        2.73      -37.43     37.43 o
   1  13  27       81.95       81.01     58.57 o
   2  13  27        3.11       10.24     29.37 o
   3  13  27       97.85      162.69     36.28 o
   4  13  27       15.23        2.36     28.99 o
   5  13  27       57.08       84.90     64.60 o
   6  13  27       84.73       64.17     33.53 o
   7  13  27       30.05       79.42     33.94 o
   0  14  27      257.23      181.22     53.16 o
   1  14  27       10.24       52.12     32.86 o
   2  14  27      174.13      213.87     41.82 o
   3  14  27       33.80       28.26     25.77 o
   4  14  27       31.97       74.01     32.86 o
   5  14  27        2.49       58.01     33.16 o
   0  15  27       14.55       -9.66     48.29 o
   1  15  27       20.16       91.25     62.78 o
   0   0  28      786.75      665.33     43.63 o
   1   0  28     4868.32     4611.77    191.86 o
   2   0  28     1572.19     1467.94     96.08 o
   3   0  28      824.22      593.79     47.26 o
   4   0  28      463.59      506.43     30.29 o
   5   0  28       24.85       24.13      9.16 o
   6   0  28      565.46      542.33     24.28 o
   7   0  28     3457.19     3192.98     98.88 o
   8   0  28      175.48      210.87     18.07 o
   9   0  28       38.33       50.87     14.20 o
  10   0  28       30.13       61.78     17.69 o
  11   0  28      155.69      198.09     37.44 o
  12   0  28       81.96       78.49     32.60 o
  13   0  28       87.14      108.68     39.85 o
  14   0  28      103.35       88.16     41.06 o
   0   1  28     2909.04     2727.84    118.58 o
   1   1  28      152.73      190.90      9.57 o
   2   1  28       74.98      252.56     28.22 o
   3   1  28      975.88     1042.07     39.86 o
   4   1  28       50.91       52.72     11.33 o
   5   1  28       65.96       58.09      6.01 o
   6   1  28      410.44      372.42     12.71 o
   7   1  28      579.28      601.41     20.79 o
   8   1  28       70.62      101.95     11.18 o
   9   1  28      256.36      258.26     15.81 o
  10   1  28      376.68      340.64     20.68 o
  11   1  28       79.25       75.47     20.49 o
  12   1  28        1.91       12.68     21.34 o
  13   1  28       11.68       43.32     26.56 o
  14   1  28       19.22       67.54     27.74 o
   0   2  28      517.87      533.44     19.31 o
   1   2  28     1146.56     1134.54     29.45 o
   2   2  28      176.85      179.38      9.36 o
   3   2  28      841.41      770.56     23.65 o
   4   2  28      406.20      383.82     13.66 o
   5   2  28      206.94      249.53     11.53 o
   6   2  28      393.10      414.85     14.49 o
   7   2  28      348.05      310.18     13.55 o
   8   2  28      164.90      143.59     12.15 o
   9   2  28      116.52      115.68     12.37 o
  10   2  28        5.94        4.32     10.89 o
  11   2  28        6.00       42.86     20.49 o
  12   2  28      139.77      146.65     26.43 o
  13   2  28      159.74      173.97     30.20 o
  14   2  28        7.10       26.44     26.42 o
   0   3  28       25.27       42.01      7.55 o
   1   3  28     1084.76      928.48     25.75 o
   2   3  28     2540.50     2283.57     63.62 o
   3   3  28       39.48       44.81      7.30 o
   4   3  28     1098.92     1112.90     30.47 o
   5   3  28      472.19      494.24     17.67 o
   6   3  28      158.84      190.41     10.21 o
   7   3  28       35.37       23.33      8.42 o
   8   3  28       80.04      104.73     11.83 o
   9   3  28      244.20      280.66     17.05 o
  10   3  28       24.85       38.42     14.61 o
  11   3  28      100.35       99.92     23.86 o
  12   3  28        4.47       28.37     23.05 o
  13   3  28       20.62       20.74     24.32 o
  14   3  28       14.14      -24.76     24.76 o
   0   4  28       66.84       88.94      9.89 o
   1   4  28      512.66      510.60     15.84 o
   2   4  28      248.08      212.30     12.18 o
   3   4  28      388.49      385.95     16.91 o
   4   4  28     1740.52     1574.30     46.79 o
   5   4  28     1837.56     1665.37     44.78 o
   6   4  28      533.86      524.55     17.84 o
   7   4  28      576.78      548.95     20.43 o
   8   4  28       49.68       62.06     11.38 o
   9   4  28      142.29      170.87     15.00 o
  10   4  28       64.56       77.18     16.82 o
  11   4  28      305.29      295.19     32.69 o
  12   4  28       40.35       23.47     23.47 o
  13   4  28        7.95      -23.00     23.00 o
   0   5  28       19.90       29.75      9.84 o
   1   5  28      933.06      866.15     24.06 o
   2   5  28     1691.41     1496.61     37.71 o
   3   5  28      297.77      334.08     25.12 o
   4   5  28      123.12       89.33     12.55 o
   5   5  28      448.24      531.40     24.41 o
   6   5  28      156.77      202.38     13.08 o
   7   5  28       63.41       62.36     11.23 o
   8   5  28       40.93       91.85     12.70 o
   9   5  28      219.32      191.86     19.78 o
  10   5  28       96.27      117.68     30.79 o
  11   5  28       23.44       20.39     25.96 o
  12   5  28       45.90       29.58     24.76 o
  13   5  28       10.94       46.34     27.66 o
   0   6  28      123.16      184.00     23.30 o
   1   6  28      876.41      757.69     22.82 o
   2   6  28      185.69      156.28     13.27 o
   3   6  28      110.56      115.99     13.71 o
   4   6  28        6.77        1.60     11.53 o
   5   6  28      658.75      601.95     25.21 o
   6   6  28      352.60      364.84     21.62 o
   7   6  28       60.12       58.25     12.99 o
   8   6  28      372.68      320.14     24.04 o
   9   6  28       25.69       40.27     16.38 o
  10   6  28      160.79      167.95     36.24 o
  11   6  28       55.84       70.68     25.44 o
  12   6  28        5.76      -23.19     23.19 o
  13   6  28       41.59       47.37     28.88 o
   0   7  28      243.74      264.86     18.91 o
   1   7  28      924.92      806.35     25.11 o
   2   7  28       92.51       95.00     11.79 o
   3   7  28      329.61      325.54     17.16 o
   4   7  28      753.75      748.02     32.95 o
   5   7  28      124.67      166.14     17.08 o
   6   7  28      142.27      127.95     18.20 o
   7   7  28       47.62       67.15     22.94 o
   8   7  28       26.86       29.26     15.84 o
   9   7  28      181.35      219.46     29.75 o
  10   7  28       26.85       50.71     49.50 o
  11   7  28      130.07      128.10     29.00 o
  12   7  28       11.79       54.15     28.13 o
   0   8  28       51.40       70.65     17.60 o
   1   8  28      395.82      344.09     20.09 o
   2   8  28      351.60      355.70     20.75 o
   3   8  28        7.55       57.26     24.57 o
   4   8  28       21.56       24.16     15.26 o
   5   8  28      306.73      270.52     23.22 o
   6   8  28       64.34       50.20     16.83 o
   7   8  28        8.63       40.51     36.22 o
   8   8  28      132.12      123.01     26.65 o
   9   8  28       71.98       95.47     26.10 o
  10   8  28       45.96       92.82     27.16 o
  11   8  28       26.21       48.53     26.30 o
  12   8  28      152.02      210.02     38.04 o
   0   9  28      959.03      972.18     65.41 o
   1   9  28       98.33      106.35     16.98 o
   2   9  28       53.94       56.57     16.10 o
   3   9  28      114.65       91.71     16.63 o
   4   9  28        9.19       38.99     21.16 o
   5   9  28       51.56       85.11     18.41 o
   6   9  28        2.51       10.15     21.76 o
   7   9  28       37.96      100.88     25.95 o
   8   9  28        2.93        8.54     22.91 o
   9   9  28       58.87       47.40     26.10 o
  10   9  28        3.72      -25.57     25.57 o
  11   9  28       12.84        5.77     28.51 o
   0  10  28       53.87       44.90     22.86 o
   1  10  28        7.89        8.32     15.16 o
   2  10  28       82.14       80.17     28.76 o
   3  10  28       77.75       86.44     20.94 o
   4  10  28        8.74       32.90     18.04 o
   5  10  28      173.37      183.36     24.26 o
   6  10  28        7.99       16.25     18.51 o
   7  10  28       13.65       29.81     18.75 o
   8  10  28        3.62        3.84     23.72 o
   9  10  28      114.94      101.80     30.42 o
  10  10  28       48.80       93.55     57.35 o
   0  11  28        9.47        4.83     33.81 o
   1  11  28       74.37      107.94     23.21 o
   2  11  28       80.97       87.45     24.03 o
   3  11  28       49.89       41.05     21.09 o
   4  11  28        7.89       35.86     20.38 o
   5  11  28        8.87       -4.06     19.03 o
   6  11  28       38.62       45.14     20.45 o
   7  11  28       64.25       46.45     27.56 o
   8  11  28      111.59      152.29     33.21 o
   9  11  28      114.07      154.50     34.03 o
   0  12  28        2.56       45.88     39.84 o
   1  12  28       31.51       -7.88     26.88 o
   2  12  28       57.01       89.35     30.74 o
   3  12  28      188.70      312.58    100.26 o
   4  12  28       82.72       59.14     29.56 o
   5  12  28       85.08       96.61     30.42 o
   6  12  28       10.17       17.92     27.50 o
   7  12  28      124.58      141.27     33.17 o
   8  12  28       33.88       42.11     48.90 o
   0  13  28      108.52      100.24     48.31 o
   1  13  28        4.62       15.87     29.44 o
   2  13  28       59.83       73.27     52.53 o
   3  13  28      129.80      163.37     36.72 o
   4  13  28      132.39      172.32     35.75 o
   5  13  28        6.03       28.23     29.30 o
   6  13  28       69.21       82.20     34.19 o
   7  13  28       75.49       94.67     33.64 o
   0  14  28        3.59      -24.15     43.46 o
   1  14  28       25.40       35.50     31.80 o
   2  14  28        4.58       -9.66     31.59 o
   3  14  28      116.53      182.01     31.31 o
   4  14  28        0.38       19.48     50.71 o
   5  14  28      114.05       95.63     43.48 o
   2   0  29      618.76      733.68     53.27 o
   3   0  29        7.77       30.18     16.90 o
   4   0  29     1466.98     1132.18     81.39 o
   5   0  29       17.49       10.96     10.24 o
   6   0  29      773.32      760.85     31.65 o
   7   0  29     1055.70     1299.90     51.25 o
   8   0  29      124.94      128.34     20.53 o
   9   0  29      488.64      398.80     29.89 o
  10   0  29      249.43      244.40     25.59 o
  11   0  29      140.05      148.56     35.03 o
  12   0  29        0.01       22.94     31.39 o
  13   0  29       21.47       37.43     33.81 o
  14   0  29       14.65       47.09     39.84 o
   0   1  29      280.21      380.34     20.93 o
   1   1  29      489.19      436.66     18.86 o
   2   1  29     2333.10     2360.37     71.52 o
   3   1  29      580.48      611.65     26.18 o
   4   1  29       36.23       43.42      9.97 o
   5   1  29      284.88      261.36     11.48 o
   6   1  29     1315.90     1246.54     33.79 o
   7   1  29      280.56      276.73     20.90 o
   8   1  29     1123.68     1053.05     36.95 o
   9   1  29        4.66       29.68     11.82 o
  10   1  29       43.35       53.88     12.57 o
  11   1  29      130.39      100.04     22.62 o
  12   1  29       11.93       22.07     36.82 o
  13   1  29       38.31       59.47     29.58 o
  14   1  29       52.28       98.22     29.85 o
   0   2  29      443.57      335.73     14.46 o
   1   2  29      527.85      540.72     15.84 o
   2   2  29      598.40      631.72     20.02 o
   3   2  29     1670.19     1514.86     43.39 o
   4   2  29       36.45       38.41      9.11 o
   5   2  29     1184.02     1028.40     40.01 o
   6   2  29      290.50      260.83     12.10 o
   7   2  29       87.29       99.11      9.37 o
   8   2  29       38.71       57.35     14.99 o
   9   2  29      238.49      231.07     16.69 o
  10   2  29      269.70      254.36     18.67 o
  11   2  29      105.29       80.91     22.20 o
  12   2  29        3.01       -6.58     21.76 o
  13   2  29       95.87      107.74     28.38 o
  14   2  29       34.73       51.27     54.94 o
   0   3  29      149.97      139.07     10.14 o
   1   3  29      221.60      209.10      9.88 o
   2   3  29      776.35      739.73     23.91 o
   3   3  29      231.94      204.70     11.15 o
   4   3  29      661.24      626.62     21.32 o
   5   3  29      158.89      163.02     11.11 o
   6   3  29      218.42      171.19     10.45 o
   7   3  29      449.73      428.00     18.40 o
   8   3  29       48.44       45.51     12.13 o
   9   3  29       62.69       74.20     12.47 o
  10   3  29       18.04        2.87     13.68 o
  11   3  29      143.84      162.97     32.61 o
  12   3  29       43.40       47.18     31.39 o
  13   3  29        2.89       -9.05     24.76 o
   0   4  29     1490.99     1242.48     41.90 o
   1   4  29     1208.86     1198.13     30.45 o
   2   4  29      179.22      196.72     12.66 o
   3   4  29      710.33      618.65     22.36 o
   4   4  29      842.53      792.52     30.34 o
   5   4  29      363.58      512.37     20.74 o
   6   4  29      160.09      170.79     11.30 o
   7   4  29       54.95       58.94     10.22 o
   8   4  29       64.02       63.48     12.07 o
   9   4  29      111.05      131.87     15.32 o
  10   4  29      128.06      118.04     18.11 o
  11   4  29       73.11       93.75     24.72 o
  12   4  29        5.86        2.73     24.15 o
  13   4  29        3.33      -19.94     33.20 o
   0   5  29      817.01      819.23     31.03 o
   1   5  29      177.35      206.19     10.87 o
   2   5  29      210.51      226.88     11.37 o
   3   5  29      273.66      224.20     16.12 o
   4   5  29       54.65       81.48     12.32 o
   5   5  29     1919.50     1858.27     55.07 o
   6   5  29      428.04      390.23     18.83 o
   7   5  29      588.86      461.58     26.04 o
   8   5  29      536.56      543.79     25.81 o
   9   5  29       32.76       32.06     14.82 o
  10   5  29       34.99       57.25     22.52 o
  11   5  29       20.15      -10.01     21.66 o
  12   5  29       54.24       90.02     26.43 o
  13   5  29        1.57       -5.26     25.78 o
   0   6  29       72.83      158.97     25.23 o
   1   6  29       49.31       59.96      8.92 o
   2   6  29      466.57      513.57     18.54 o
   3   6  29      411.18      391.76     25.13 o
   4   6  29      513.32      514.90     26.12 o
   5   6  29      775.83      677.40     26.78 o
   6   6  29       44.72       44.15     11.31 o
   7   6  29      164.44      144.48     15.30 o
   8   6  29       87.31       80.88     16.79 o
   9   6  29       42.29       37.85     24.66 o
  10   6  29       87.29       74.21     23.19 o
  11   6  29       35.54       53.29     39.24 o
  12   6  29       32.61       52.11     27.28 o
  13   6  29        0.00       11.38     35.62 o
   0   7  29      331.87      323.71     21.13 o
   1   7  29      231.62      290.73     14.91 o
   2   7  29      714.26      600.74     23.15 o
   3   7  29      171.76      204.69     15.67 o
   4   7  29      163.63      159.63     17.04 o
   5   7  29      221.89      250.03     19.02 o
   6   7  29      360.81      366.12     25.38 o
   7   7  29      578.01      498.08     30.53 o
   8   7  29       81.85       64.87     19.72 o
   9   7  29        1.72        8.86     22.51 o
  10   7  29       61.69       68.05     24.92 o
  11   7  29       54.41       64.08     26.03 o
  12   7  29      145.02      201.00     56.76 o
   0   8  29      245.47      270.29     34.09 o
   1   8  29      143.07      159.42     17.28 o
   2   8  29      425.68      397.15     21.71 o
   3   8  29      305.62      318.33     22.07 o
   4   8  29      114.32      119.69     18.94 o
   5   8  29      101.46      157.88     47.70 o
   6   8  29       89.24       60.47     17.18 o
   7   8  29      217.35      162.26     26.98 o
   8   8  29       27.47       34.64     23.37 o
   9   8  29       72.98       69.84     24.94 o
  10   8  29       41.08       44.68     25.78 o
  11   8  29        8.07       26.78     26.03 o
  12   8  29        6.27       10.87     38.63 o
   0   9  29     1037.50      943.33     97.52 o
   1   9  29      193.51      207.34     29.64 o
   2   9  29       73.52       90.77     17.24 o
   3   9  29      106.09      106.19     17.43 o
   4   9  29      111.99      103.84     24.06 o
   5   9  29      110.05      138.34     21.21 o
   6   9  29        6.68        0.44     20.59 o
   7   9  29       30.64       44.48     30.79 o
   8   9  29       16.34       32.54     44.07 o
   9   9  29       41.48       72.31     26.40 o
  10   9  29       40.96       54.79     26.80 o
  11   9  29      109.54       73.18     31.81 o
   0  10  29       38.54       84.95     24.92 o
   1  10  29       78.74       79.51     18.04 o
   2  10  29       98.69       51.43     17.08 o
   3  10  29      220.45      168.32     23.82 o
   4  10  29      278.19      250.55     25.76 o
   5  10  29      119.03      132.37     34.62 o
   6  10  29        1.75      -16.98     16.98 o
   7  10  29       52.06       58.04     19.53 o
   8  10  29       10.01       26.48     25.44 o
   9  10  29       98.65      140.89     32.15 o
  10  10  29       73.51       48.42     29.74 o
   0  11  29       13.28       -1.21     36.22 o
   1  11  29       97.32       71.61     22.05 o
   2  11  29       44.20       52.42     21.32 o
   3  11  29        1.54       -0.26     20.34 o
   4  11  29       56.54       62.94     21.08 o
   5  11  29      120.03      107.50     22.82 o
   6  11  29        9.76       50.01     20.30 o
   7  11  29       34.77       33.03     26.10 o
   8  11  29        5.76      -13.02     52.52 o
   9  11  29        6.80       55.35     38.63 o
   0  12  29       93.77       44.68     42.27 o
   1  12  29        0.04      -18.11     26.46 o
   2  12  29       54.56      139.77     65.20 o
   3  12  29       58.29       69.04     31.09 o
   4  12  29       43.89       14.14     27.56 o
   5  12  29       90.94      133.58     33.01 o
   6  12  29      102.21      129.06     56.76 o
   7  12  29       24.62       -0.63     28.14 o
   8  12  29       87.51       60.86     32.15 o
   0  13  29       42.88       24.15     45.88 o
   1  13  29       89.57       43.28     31.56 o
   2  13  29       52.40       47.84     39.24 o
   3  13  29       78.15       80.89     33.65 o
   4  13  29       39.31       40.29     29.55 o
   5  13  29      119.46       76.06     82.73 o
   6  13  29       53.12        5.55     29.85 o
   0  14  29       17.99       -7.24     44.67 o
   1  14  29       25.92       69.25     33.65 o
   2  14  29        2.26      -35.62     35.62 o
   3  14  29       15.21       47.93     26.96 o
   4  14  29       11.74       -1.40     41.05 o
   0   0  30     1261.73     1341.68     83.78 o
   1   0  30      186.86      204.53     31.42 o
   2   0  30      452.93      515.34     41.13 o
   3   0  30      138.51      140.13     24.16 o
   4   0  30      421.36      436.59     43.54 o
   5   0  30      339.98      323.19     25.39 o
   6   0  30      223.16      226.34     22.12 o
   7   0  30     3003.88     2843.03    102.59 o
   8   0  30        0.65       49.43     14.78 o
   9   0  30       15.55       22.67     24.15 o
  10   0  30        7.37       28.80     17.36 o
  11   0  30        8.42      -12.07     26.56 o
  12   0  30        3.33       -4.83     31.39 o
  13   0  30      137.92       93.00     39.86 o
  14   0  30        4.39      -35.01     35.01 o
   0   1  30      725.52      691.50     27.03 o
   1   1  30      300.81      300.27     12.75 o
   2   1  30     1984.62     1948.90     70.11 o
   3   1  30      642.77      566.27     24.91 o
   4   1  30      769.79      746.79     37.28 o
   5   1  30      948.46      864.31     26.44 o
   6   1  30       99.32      127.37      8.59 o
   7   1  30      165.68      194.88     11.46 o
   8   1  30      177.59      194.11     19.77 o
   9   1  30      241.13      250.00     17.06 o
  10   1  30      132.32      123.72     14.71 o
  11   1  30       44.72       18.75     20.05 o
  12   1  30       26.98       21.83     22.15 o
  13   1  30       38.57       43.47     26.03 o
  14   1  30       29.68        6.55     25.95 o
   0   2  30      531.11      540.85     19.78 o
   1   2  30       70.80       85.74      7.49 o
   2   2  30      797.60      724.18     22.54 o
   3   2  30      612.65      593.64     19.45 o
   4   2  30      701.45      654.11     21.45 o
   5   2  30       21.27       27.21      7.22 o
   6   2  30      533.81      511.57     17.45 o
   7   2  30        3.39       12.36      9.36 o
   8   2  30      618.50      558.86     27.24 o
   9   2  30       17.98       61.52     12.32 o
  10   2  30       36.90       31.78     12.40 o
  11   2  30       87.19       71.91     32.61 o
  12   2  30       15.52        7.41     22.15 o
  13   2  30       82.61      107.96     28.60 o
   0   3  30       92.87      110.12      9.62 o
   1   3  30      214.96      248.17     12.07 o
   2   3  30      124.21      122.83      9.10 o
   3   3  30      861.93      690.67     22.97 o
   4   3  30      631.52      509.21     16.88 o
   5   3  30      244.39      241.40     14.65 o
   6   3  30       33.95       30.40      7.70 o
   7   3  30       63.43       87.36     10.28 o
   8   3  30       72.10       72.26     11.83 o
   9   3  30      135.14      165.41     15.22 o
  10   3  30        4.93        8.21     14.72 o
  11   3  30      157.65      163.36     26.89 o
  12   3  30       37.36       14.06     22.61 o
  13   3  30       97.59      145.66     34.42 o
   0   4  30        1.89       25.31      8.67 o
   1   4  30     1325.77     1187.18     30.46 o
   2   4  30      449.64      426.04     17.80 o
   3   4  30     1075.24      950.05     30.42 o
   4   4  30      112.40      122.82     14.82 o
   5   4  30     1836.64     1795.88     52.63 o
   6   4  30       53.09       59.51      8.83 o
   7   4  30      121.12      115.94     12.44 o
   8   4  30       34.02       45.28     11.85 o
   9   4  30      103.42      115.64     14.30 o
  10   4  30       51.06       63.98     26.18 o
  11   4  30       47.16       60.44     24.23 o
  12   4  30       29.26       40.46     24.32 o
  13   4  30       15.14       -7.85     28.37 o
   0   5  30     1277.58     1091.70     38.96 o
   1   5  30      328.27      380.62     14.69 o
   2   5  30      340.78      308.08     13.34 o
   3   5  30      352.32      335.69     17.16 o
   4   5  30     1839.77     1523.46     52.48 o
   5   5  30      764.71      788.67     34.92 o
   6   5  30      227.41      237.64     14.97 o
   7   5  30        9.97       21.91     11.04 o
   8   5  30       75.44      106.33     14.00 o
   9   5  30       42.39       48.42     15.67 o
  10   5  30       29.17       45.93     21.29 o
  11   5  30        4.94       -6.64     22.20 o
  12   5  30       54.48       61.74     66.41 o
  13   5  30        3.15        9.42     25.44 o
   0   6  30     3484.26     3319.25    104.66 o
   1   6  30      191.26      180.83     11.58 o
   2   6  30      287.20      232.52     12.68 o
   3   6  30      346.64      377.95     19.12 o
   4   6  30      374.13      360.81     21.87 o
   5   6  30       61.24      104.82     14.22 o
   6   6  30        2.21       15.35     10.56 o
   7   6  30       71.38       67.45     13.69 o
   8   6  30       35.16       44.47     15.99 o
   9   6  30       34.17       62.04     16.94 o
  10   6  30       48.94       42.17     30.19 o
  11   6  30        7.02       34.29     23.37 o
  12   6  30       24.86       35.75     26.30 o
   0   7  30      288.26      261.14     19.56 o
   1   7  30      116.13      135.61     11.85 o
   2   7  30      146.91      152.03     13.22 o
   3   7  30       37.33       36.59     11.71 o
   4   7  30       15.99       10.16     13.06 o
   5   7  30      364.90      364.00     22.68 o
   6   7  30      124.47      146.24     18.36 o
   7   7  30       75.38       79.85     20.53 o
   8   7  30       18.41        2.48     15.57 o
   9   7  30       49.10       35.26     70.03 o
  10   7  30       12.16        2.87     23.86 o
  11   7  30        7.57      -24.23     37.43 o
  12   7  30       59.91       31.49     27.74 o
   0   8  30     1317.50     1334.61     56.69 o
   1   8  30      329.61      409.65     22.13 o
   2   8  30      276.89      277.44     23.27 o
   3   8  30       87.35      105.71     16.53 o
   4   8  30       67.42       71.28     21.62 o
   5   8  30      249.45      217.98     27.68 o
   6   8  30       38.57       63.37     17.18 o
   7   8  30       94.09      137.84     25.45 o
   8   8  30      100.01       98.25     26.57 o
   9   8  30        3.30      -18.11     27.16 o
  10   8  30       17.60       21.61     24.58 o
  11   8  30       16.51       28.98     55.54 o
   0   9  30      244.51      282.42     48.93 o
   1   9  30      255.94      242.00     21.38 o
   2   9  30      302.41      297.70     22.58 o
   3   9  30       92.72       96.86     17.02 o
   4   9  30       12.49       48.44     21.46 o
   5   9  30       74.82       78.93     19.06 o
   6   9  30       30.94       -1.60     16.98 o
   7   9  30       69.05       65.99     25.23 o
   8   9  30       52.27       22.53     24.37 o
   9   9  30       15.08        5.07     38.64 o
  10   9  30       20.28      -25.44     25.44 o
  11   9  30       38.53        7.87     42.26 o
   0  10  30        2.99       21.87     22.63 o
   1  10  30       37.73       44.84     16.26 o
   2  10  30      228.88      251.33     23.05 o
   3  10  30       14.36       22.99     19.29 o
   4  10  30      100.32      121.13     21.52 o
   5  10  30      178.84      211.89     24.52 o
   6  10  30       51.07        2.85     18.25 o
   7  10  30       82.68      109.21     36.84 o
   8  10  30       20.70       34.39     31.39 o
   9  10  30       57.16       44.79     27.83 o
  10  10  30       11.50      -28.51     28.51 o
   0  11  30        0.01       14.49     23.19 o
   1  11  30       73.84       80.93     24.48 o
   2  11  30       53.19       47.99     30.53 o
   3  11  30       75.73       70.53     22.33 o
   4  11  30       98.90      108.20     23.15 o
   5  11  30       10.53       24.59     19.83 o
   6  11  30       27.32       48.61     21.51 o
   7  11  30       54.78       47.47     28.14 o
   8  11  30       33.62      -20.15     27.50 o
   9  11  30       27.15       67.19     31.60 o
   0  12  30        0.29      -35.01     38.63 o
   1  12  30        4.94      -21.85     30.79 o
   2  12  30        5.77       38.42     29.37 o
   3  12  30       60.18      117.92     33.17 o
   4  12  30      120.13      212.33     34.52 o
   5  12  30       44.28       84.55     31.04 o
   6  12  30       87.88       56.24     53.13 o
   7  12  30        1.17       -2.54     28.69 o
   8  12  30       10.10       31.53     29.73 o
   0  13  30        0.17       24.15     44.67 o
   1  13  30       20.60       42.41     31.15 o
   2  13  30      211.07      280.69     41.37 o
   3  13  30       96.19       98.42     34.16 o
   4  13  30        4.66      -10.25     41.05 o
   5  13  30       21.78       26.75     32.14 o
   6  13  30        2.62       -7.61     30.73 o
   0  14  30       24.60      -26.56     43.47 o
   1  14  30        5.76       38.45     32.86 o
   2  14  30       54.44       51.08     38.04 o
   3  14  30       11.19       27.69     26.63 o
   4  14  30        2.66        6.53     30.73 o
   1   0  31      498.94      440.41     35.09 o
   2   0  31     3513.05     3107.60    193.61 o
   3   0  31      987.77      775.86     59.40 o
   4   0  31      237.70      194.56     29.00 o
   5   0  31     1494.18     1272.81     58.89 o
   6   0  31       33.15       37.83      9.59 o
   7   0  31      528.35      618.75     29.34 o
   8   0  31      827.65      872.79     44.94 o
   9   0  31        0.11       19.55     15.64 o
  10   0  31        2.07       -2.23     16.50 o
  11   0  31        4.60      -18.11     26.56 o
  12   0  31       68.08      102.64     35.02 o
  13   0  31        0.24      -32.60     32.60 o
   0   1  31      849.57      697.77     27.27 o
   1   1  31      438.89      396.48     18.35 o
   2   1  31      348.65      384.98     37.16 o
   3   1  31      519.03      547.28     24.20 o
   4   1  31      300.79      337.76     18.77 o
   5   1  31      109.18      169.24     39.54 o
   6   1  31      282.99      257.08     14.59 o
   7   1  31      401.92      397.19     15.93 o
   8   1  31      321.30      323.21     17.82 o
   9   1  31      254.44      234.56     16.42 o
  10   1  31      116.66      110.84     16.21 o
  11   1  31       23.04       12.25     20.05 o
  12   1  31       47.72       20.62     22.61 o
  13   1  31       18.35       56.11     25.17 o
   0   2  31      259.32      271.91     12.94 o
   1   2  31       38.55       60.68      7.40 o
   2   2  31      244.96      268.39     11.77 o
   3   2  31      351.65      288.15     12.04 o
   4   2  31      291.18      264.09     12.04 o
   5   2  31      131.63      106.84      8.84 o
   6   2  31      561.18      561.21     18.57 o
   7   2  31      438.68      412.14     16.39 o
   8   2  31       75.59       72.48     11.41 o
   9   2  31      124.76      130.14     14.07 o
  10   2  31       62.42       64.95     13.29 o
  11   2  31      255.58      241.09     29.01 o
  12   2  31       74.67      108.33     26.03 o
  13   2  31       32.21       10.72     24.32 o
   0   3  31        0.10       19.71      7.48 o
   1   3  31      707.23      668.84     21.97 o
   2   3  31       90.31       88.52     11.20 o
   3   3  31      324.91      316.50     14.21 o
   4   3  31       76.80       88.85      8.12 o
   5   3  31      897.65      911.30     29.25 o
   6   3  31      201.95      180.05     10.68 o
   7   3  31      255.97      201.59     13.04 o
   8   3  31       72.34       74.86     12.02 o
   9   3  31      200.99      172.19     15.59 o
  10   3  31       70.61       66.18     16.08 o
  11   3  31       82.27      100.38     26.57 o
  12   3  31        2.30      -13.67     22.61 o
  13   3  31        4.86       18.50     25.17 o
   0   4  31      137.66      137.78     11.87 o
   1   4  31      765.18      657.63     19.13 o
   2   4  31      227.06      174.13     11.74 o
   3   4  31      303.69      337.01     16.23 o
   4   4  31      220.90      229.33     15.92 o
   5   4  31      721.37      666.45     24.24 o
   6   4  31      357.05      362.65     15.67 o
   7   4  31      180.50      175.62     14.00 o
   8   4  31      265.66      242.83     17.08 o
   9   4  31      121.24      113.55     14.88 o
  10   4  31      104.14      139.06     19.00 o
  11   4  31       12.69        0.16     22.15 o
  12   4  31       19.44       -0.30     23.72 o
  13   4  31       54.80       66.96     28.14 o
   0   5  31      170.04      202.27     14.72 o
   1   5  31       43.60       33.02      8.64 o
   2   5  31      274.46      236.09     12.62 o
   3   5  31      277.80      271.48     15.70 o
   4   5  31      278.15      295.16     18.95 o
   5   5  31      485.60      450.00     20.61 o
   6   5  31       61.76       78.63     12.93 o
   7   5  31      117.71       87.27     13.08 o
   8   5  31        8.65        1.86     11.45 o
   9   5  31      471.68      465.42     28.77 o
  10   5  31       80.79      127.61     25.09 o
  11   5  31        8.19      -20.49     20.49 o
  12   5  31       22.01       11.52     35.01 o
  13   5  31       10.09       -3.70     25.94 o
   0   6  31       16.84      123.15     26.56 o
   1   6  31      512.98      536.88     19.41 o
   2   6  31      379.78      335.36     15.09 o
   3   6  31      176.99      184.06     14.07 o
   4   6  31      243.59      224.59     18.11 o
   5   6  31      668.98      533.96     25.81 o
   6   6  31      288.04      238.53     15.78 o
   7   6  31      101.88       94.90     14.64 o
   8   6  31       12.16      -13.96     13.96 o
   9   6  31      153.18      155.06     20.31 o
  10   6  31       16.03       28.32     23.19 o
  11   6  31       13.60        1.67     23.37 o
  12   6  31        5.59       43.70     26.09 o
   0   7  31      431.10      418.82     24.00 o
   1   7  31      836.32      813.19     25.56 o
   2   7  31      140.60      146.71     13.13 o
   3   7  31       40.19       30.41     11.53 o
   4   7  31      484.81      432.67     24.39 o
   5   7  31       24.31       53.85     13.91 o
   6   7  31      196.72      170.83     19.19 o
   7   7  31       51.81       27.24     15.71 o
   8   7  31       37.61       41.34     16.38 o
   9   7  31      102.82      109.93     24.92 o
  10   7  31       33.14       66.23     25.95 o
  11   7  31        7.75      -22.86     22.86 o
  12   7  31        0.50       22.34     30.79 o
   0   8  31      161.04      233.91     23.04 o
   1   8  31      397.45      404.77     22.12 o
   2   8  31      232.22      225.02     17.40 o
   3   8  31      291.31      286.12     30.98 o
   4   8  31      214.71      270.27     24.56 o
   5   8  31       64.72      107.26     18.11 o
   6   8  31      175.19      159.82     20.07 o
   7   8  31       50.47       37.25     20.73 o
   8   8  31       68.34       94.59     30.79 o
   9   8  31        6.05       11.49     23.49 o
  10   8  31       48.73       45.31     47.09 o
  11   8  31        3.34       38.44     26.09 o
   0   9  31       24.91       77.54     24.25 o
   1   9  31      246.23      274.31     22.03 o
   2   9  31      117.27      122.34     20.40 o
   3   9  31       81.72       78.65     17.07 o
   4   9  31      416.22      409.23     37.00 o
   5   9  31      257.08      272.59     25.16 o
   6   9  31        1.18        0.41     16.27 o
   7   9  31       26.74       12.73     22.04 o
   8   9  31        6.85        7.04     33.20 o
   9   9  31        0.45       40.34     24.58 o
  10   9  31       20.68       29.52     27.66 o
   0  10  31        4.12      -12.03     39.24 o
   1  10  31      236.30      275.76     23.52 o
   2  10  31       42.45       48.15     16.85 o
   3  10  31        3.03        6.24     17.75 o
   4  10  31        0.44       -4.02     22.30 o
   5  10  31      120.80      151.19     22.34 o
   6  10  31       28.11       34.73     19.88 o
   7  10  31       54.08       87.88     21.35 o
   8  10  31       77.84       86.48     28.14 o
   9  10  31       52.66       33.23     29.00 o
  10  10  31        5.79      -27.50     27.50 o
   0  11  31      166.82      117.17     42.28 o
   1  11  31       75.12       89.35     22.25 o
   2  11  31       12.84        4.23     20.34 o
   3  11  31       66.65      105.18     24.08 o
   4  11  31        8.68       23.03     27.34 o
   5  11  31       11.61        0.83     30.93 o
   6  11  31       63.96       86.98     52.64 o
   7  11  31       42.30       72.31     29.00 o
   8  11  31       34.31       53.99     28.36 o
   9  11  31       72.18       80.46     32.47 o
   0  12  31       55.90       26.56     41.05 o
   1  12  31        8.96       16.90     28.13 o
   2  12  31       45.05       54.81     32.41 o
   3  12  31       57.82       64.00     31.59 o
   4  12  31       86.49      155.35     32.78 o
   5  12  31       44.15       19.89     28.88 o
   6  12  31       60.01       84.68     32.60 o
   7  12  31       29.50       38.24     40.45 o
   0  13  31        2.00      -20.52     42.26 o
   1  13  31       93.90       37.25     32.31 o
   2  13  31       19.18       47.69     32.44 o
   3  13  31       24.91       35.67     30.70 o
   4  13  31       13.65       -6.82     28.88 o
   5  13  31        8.27       24.40     30.23 o
   6  13  31       25.58       29.80     31.91 o
   0  14  31        3.31      -13.28     44.67 o
   1  14  31       80.64       79.13     34.57 o
   2  14  31       32.25       15.18     32.86 o
   3  14  31       10.10       30.22     27.37 o
   0   0  32      148.81      114.77     14.50 o
   1   0  32      268.68      213.94     22.96 o
   2   0  32      144.14      252.48     27.78 o
   3   0  32      464.82      449.96     43.54 o
   4   0  32      305.31      379.55     39.89 o
   5   0  32      766.05      845.58     61.75 o
   6   0  32      234.17      282.65     16.58 o
   7   0  32      367.67      361.23     21.03 o
   8   0  32     1936.57     1631.42     75.14 o
   9   0  32      401.26      392.28     29.48 o
  10   0  32      272.08      266.85     26.44 o
  11   0  32       87.38       80.91     31.40 o
  12   0  32      127.42      124.40     38.65 o
  13   0  32       18.66      -31.39     31.39 o
   0   1  32      117.09      138.41     11.51 o
   1   1  32      332.73      343.46     14.16 o
   2   1  32       30.18       34.75      8.88 o
   3   1  32     1071.58      909.24     36.13 o
   4   1  32       41.81       40.76     16.15 o
   5   1  32     3770.44     3353.00    119.77 o
   6   1  32       68.97       82.26      9.14 o
   7   1  32      148.39      153.81     10.59 o
   8   1  32      489.26      503.84     22.36 o
   9   1  32      118.82      136.78     13.98 o
  10   1  32       34.50       38.49     12.19 o
  11   1  32       71.51       65.93     28.38 o
  12   1  32       24.77       27.44     23.47 o
  13   1  32       37.24       84.57     43.47 o
   0   2  32      278.35      259.54     14.52 o
   1   2  32      654.08      594.15     19.57 o
   2   2  32      462.56      498.74     17.07 o
   3   2  32       22.84       29.54      6.82 o
   4   2  32      126.55      110.26      8.61 o
   5   2  32      283.36      236.17     12.11 o
   6   2  32       21.61       17.27      6.76 o
   7   2  32      211.48      226.59     12.39 o
   8   2  32      106.73       99.57     12.01 o
   9   2  32      186.61      163.85     15.32 o
  10   2  32      132.32      145.92     15.36 o
  11   2  32       33.44       67.64     22.15 o
  12   2  32       24.40       23.51     22.61 o
  13   2  32       66.74       36.91     25.57 o
   0   3  32      259.57      287.53     14.91 o
   1   3  32     1133.78     1023.58     28.27 o
   2   3  32      244.83      235.98     12.21 o
   3   3  32      311.13      323.35     14.80 o
   4   3  32      333.87      338.04     17.57 o
   5   3  32      514.19      517.31     19.95 o
   6   3  32      504.19      460.25     17.84 o
   7   3  32       79.93       79.53     13.03 o
   8   3  32      176.93      203.36     15.29 o
   9   3  32       87.50       95.71     13.62 o
  10   3  32       17.96       22.33     14.89 o
  11   3  32      101.02      117.26     27.17 o
  12   3  32        6.72       18.87     28.37 o
  13   3  32       29.69        4.44     25.17 o
   0   4  32      222.02      226.46     14.28 o
   1   4  32      191.23      191.84     10.02 o
   2   4  32      689.03      610.56     22.18 o
   3   4  32       18.81       44.50      9.00 o
   4   4  32      224.36      188.26     15.07 o
   5   4  32      325.22      319.13     16.40 o
   6   4  32      237.27      287.27     14.12 o
   7   4  32      211.36      208.18     15.14 o
   8   4  32      147.18      155.09     14.71 o
   9   4  32      196.44      184.14     16.43 o
  10   4  32        2.93        8.87     14.83 o
  11   4  32        0.06        1.66     22.94 o
  12   4  32        0.59      -35.62     35.62 o
  13   4  32       55.84       58.33     29.37 o
   0   5  32       15.47       37.79     10.74 o
   1   5  32       94.13       87.46      8.76 o
   2   5  32       26.50       20.52      7.95 o
   3   5  32      552.29      499.93     21.25 o
   4   5  32      170.92      226.76     17.33 o
   5   5  32        8.98       16.12     10.27 o
   6   5  32       24.11       41.12     10.47 o
   7   5  32        1.20        3.66     10.93 o
   8   5  32       20.89       25.18     12.09 o
   9   5  32      187.37      217.78     21.56 o
  10   5  32      162.31      154.35     26.81 o
  11   5  32        4.86       13.28     26.56 o
  12   5  32        2.49        7.85     23.90 o
   0   6  32     1684.92     1437.65     50.23 o
   1   6  32      548.62      476.40     18.31 o
   2   6  32      522.95      437.51     17.38 o
   3   6  32      178.61      193.01     14.42 o
   4   6  32       60.45       32.81     12.95 o
   5   6  32       38.40       62.18     13.30 o
   6   6  32      338.76      327.12     18.36 o
   7   6  32        4.61       -3.74     11.39 o
   8   6  32       32.43       26.61     15.03 o
   9   6  32       96.56       94.77     18.72 o
  10   6  32      120.88      145.27     26.89 o
  11   6  32        3.89      -14.77     23.37 o
  12   6  32       20.76       75.11     28.51 o
   0   7  32       13.86       41.15     13.65 o
   1   7  32       52.30       65.69     10.60 o
   2   7  32       59.38       66.34     11.50 o
   3   7  32      202.83      193.16     15.71 o
   4   7  32      160.79      175.91     17.21 o
   5   7  32      720.19      666.17     38.60 o
   6   7  32      162.47      174.68     28.65 o
   7   7  32      202.96      175.60     19.82 o
   8   7  32       46.23       35.05     15.91 o
   9   7  32       35.22       47.43     23.86 o
  10   7  32       37.59       28.73     27.77 o
  11   7  32       74.08       36.62     49.51 o
   0   8  32      892.89      871.00     42.63 o
   1   8  32      337.34      352.26     19.10 o
   2   8  32      320.09      327.46     23.68 o
   3   8  32      556.62      522.98     32.49 o
   4   8  32      301.17      304.58     25.26 o
   5   8  32      134.47      114.50     19.19 o
   6   8  32       81.82       82.83     17.89 o
   7   8  32       25.58      -15.38     15.38 o
   8   8  32       48.67       75.75     38.64 o
   9   8  32       54.54       75.85     25.53 o
  10   8  32       21.49       15.80     24.66 o
  11   8  32       56.92       68.54     28.43 o
   0   9  32       90.14      100.33     20.15 o
   1   9  32      115.30      152.41     23.12 o
   2   9  32       31.81       34.85     15.47 o
   3   9  32        7.99      -19.12     19.12 o
   4   9  32       89.39      137.70     47.10 o
   5   9  32       10.05       16.91     17.54 o
   6   9  32        7.37       21.99     17.17 o
   7   9  32      120.99      137.12     63.41 o
   8   9  32       15.17       -9.75     23.72 o
   9   9  32       34.63       72.27     26.64 o
  10   9  32       29.54       10.42     29.58 o
   0  10  32      144.76      172.98     29.23 o
   1  10  32      110.19      156.72     22.23 o
   2  10  32       29.47       22.66     16.46 o
   3  10  32       68.37       72.91     21.14 o
   4  10  32      112.54      184.57     29.74 o
   5  10  32       91.37       51.70     24.82 o
   6  10  32        4.99       17.61     18.74 o
   7  10  32       54.36       51.76     20.37 o
   8  10  32        0.86       -0.56     25.44 o
   9  10  32       34.90       34.36     47.09 o
   0  11  32       11.08       15.08     24.91 o
   1  11  32       13.77       36.45     20.59 o
   2  11  32       15.06       20.29     32.50 o
   3  11  32      146.29      130.05     25.25 o
   4  11  32       49.68       69.47     21.36 o
   5  11  32       61.17       22.35     19.81 o
   6  11  32       14.75        3.81     20.37 o
   7  11  32        9.79       35.94     27.50 o
   8  11  32        3.25        0.57     30.79 o
   0  12  32        1.48       12.07     39.84 o
   1  12  32        5.59        2.94     45.88 o
   2  12  32      213.80      305.10     40.57 o
   3  12  32       27.67       42.26     57.95 o
   4  12  32        7.81        2.72     26.96 o
   5  12  32        2.57       -2.65     53.73 o
   6  12  32       57.08       66.61     31.45 o
   7  12  32        5.93        3.77     28.13 o
   0  13  32        4.54       47.09     45.88 o
   1  13  32       19.43       71.30     32.86 o
   2  13  32       39.92      109.61     34.97 o
   3  13  32       22.25       28.57     42.26 o
   4  13  32       42.88       67.62     31.80 o
   5  13  32       11.42       24.58     56.74 o
   0  14  32       11.83       27.77     49.50 o
   1  14  32       73.51       80.86     36.22 o
   2  14  32       52.57       21.06     33.72 o
   1   0  33       11.45       18.11     13.28 o
   2   0  33     1476.92     1286.19     86.23 o
   3   0  33       88.82       77.29     21.74 o
   4   0  33     1028.36      942.99     71.51 o
   5   0  33     2200.78     1955.14    117.45 o
   6   0  33      307.41      289.45     16.59 o
   7   0  33       85.78      102.03     12.86 o
   8   0  33        3.05       48.48     14.44 o
   9   0  33      581.57      561.67     35.89 o
  10   0  33        1.49       20.34     20.52 o
  11   0  33       34.72      -26.56     26.56 o
  12   0  33       14.29       -9.66     31.39 o
  13   0  33        4.96      -15.70     33.80 o
   0   1  33      284.79      268.27     17.03 o
   1   1  33      984.42      950.14     36.57 o
   2   1  33      653.91      573.64     36.20 o
   3   1  33      247.38      277.21     17.77 o
   4   1  33      144.26      151.88     13.78 o
   5   1  33       93.60      195.89     41.79 o
   6   1  33      219.32      227.76     12.40 o
   7   1  33        6.95       13.60      7.19 o
   8   1  33        0.09       18.54      9.72 o
   9   1  33        2.94        3.07     10.76 o
  10   1  33      113.71      104.71     13.95 o
  11   1  33       15.78       -4.65     14.72 o
  12   1  33       67.40      105.59     47.70 o
  13   1  33       19.70       99.21     27.28 o
   0   2  33      145.12      165.36     13.70 o
   1   2  33      667.48      551.58     18.58 o
   2   2  33      863.04      735.67     23.19 o
   3   2  33      624.84      584.53     19.58 o
   4   2  33       66.13       78.54      7.73 o
   5   2  33      130.41      145.50      9.78 o
   6   2  33      117.90      106.22      8.41 o
   7   2  33      151.25      147.38     10.99 o
   8   2  33      126.21      109.01     12.32 o
   9   2  33       95.98      126.81     13.99 o
  10   2  33      158.09      161.68     16.08 o
  11   2  33      139.35      147.34     24.33 o
  12   2  33       12.58       24.08     22.61 o
  13   2  33       22.65       41.65     25.96 o
   0   3  33      371.93      374.74     17.02 o
   1   3  33      177.27      200.92      9.77 o
   2   3  33      601.73      602.76     20.95 o
   3   3  33      402.68      330.27     14.99 o
   4   3  33      333.71      340.28     13.70 o
   5   3  33      301.76      334.52     15.54 o
   6   3  33      115.96      141.22     12.15 o
   7   3  33       98.68      100.78     10.65 o
   8   3  33       97.88      110.14     12.62 o
   9   3  33       52.63       56.09     12.54 o
  10   3  33       16.07        2.77     14.51 o
  11   3  33       30.31       67.01     23.05 o
  12   3  33       75.78       56.75     24.76 o
  13   3  33       23.60       19.92     25.61 o
   0   4  33      446.36      382.20     18.70 o
   1   4  33      269.21      291.38     12.16 o
   2   4  33      153.04      182.93     12.05 o
   3   4  33      482.96      442.60     22.49 o
   4   4  33      988.39      912.65     41.80 o
   5   4  33      166.22      141.88     11.98 o
   6   4  33      408.20      352.50     16.03 o
   7   4  33      253.12      248.13     16.10 o
   8   4  33      114.92      131.56     13.85 o
   9   4  33       66.53       94.97     13.86 o
  10   4  33        6.16       54.80     16.08 o
  11   4  33       25.03      113.81     25.09 o
  12   4  33        1.81       -1.47     45.88 o
   0   5  33      214.04      211.64     22.85 o
   1   5  33      387.93      370.78     14.91 o
   2   5  33       82.88       79.17      9.37 o
   3   5  33       36.80       36.29     10.27 o
   4   5  33      703.15      746.16     30.96 o
   5   5  33      114.08      114.06     12.66 o
   6   5  33      240.55      257.48     15.33 o
   7   5  33      163.08      150.77     14.53 o
   8   5  33       88.83       88.02     13.69 o
   9   5  33      231.93      244.84     22.00 o
  10   5  33        3.21       31.45     16.62 o
  11   5  33        8.75       70.55     30.18 o
  12   5  33        3.54       46.57     25.94 o
   0   6  33       88.53       99.61     22.13 o
   1   6  33      361.39      347.37     15.89 o
   2   6  33      110.44      117.04     10.68 o
   3   6  33      421.02      474.69     21.65 o
   4   6  33       57.36       60.37     16.38 o
   5   6  33       34.30       41.78     13.13 o
   6   6  33       40.99       36.65     12.29 o
   7   6  33      112.07      118.14     16.56 o
   8   6  33      198.65      200.98     23.17 o
   9   6  33        0.69       27.41     15.41 o
  10   6  33       23.76        4.83     26.56 o
  11   6  33       63.62      125.69     27.74 o
  12   6  33       23.67       72.57     38.03 o
   0   7  33      281.85      264.67     22.43 o
   1   7  33      611.14      542.06     20.87 o
   2   7  33      161.94      127.76     13.04 o
   3   7  33      240.96      186.17     15.72 o
   4   7  33      312.95      342.55     21.99 o
   5   7  33       81.32       82.16     17.40 o
   6   7  33       39.41       51.98     15.32 o
   7   7  33      151.18      129.20     17.94 o
   8   7  33        5.27       44.16     30.33 o
   9   7  33       36.65       21.22     22.86 o
  10   7  33        3.78      -30.62     54.93 o
  11   7  33       25.18       15.48     26.30 o
   0   8  33      597.53      644.84     36.01 o
   1   8  33       94.02      107.30     13.24 o
   2   8  33      134.98      168.69     16.39 o
   3   8  33       77.96       87.83     18.24 o
   4   8  33       61.17       60.95     18.44 o
   5   8  33        8.61       44.27     17.26 o
   6   8  33       55.35       61.02     31.15 o
   7   8  33       11.66      -14.97     14.97 o
   8   8  33       40.24       53.00     23.72 o
   9   8  33       40.61       19.75     24.92 o
  10   8  33       10.68       38.09     26.10 o
  11   8  33       11.38       50.89     61.57 o
   0   9  33       36.20       39.02     17.65 o
   1   9  33       97.23      103.65     17.73 o
   2   9  33       18.45       48.28     15.93 o
   3   9  33       34.96       18.39     17.59 o
   4   9  33      167.57      219.04     28.99 o
   5   9  33       34.09       34.24     17.83 o
   6   9  33       28.10       38.79     18.51 o
   7   9  33       12.41       63.61     24.36 o
   8   9  33       12.43       32.22     24.58 o
   9   9  33       77.55      107.93     28.98 o
  10   9  33       14.03       -3.18     27.77 o
   0  10  33       23.73       46.45     24.32 o
   1  10  33      149.18      161.55     20.32 o
   2  10  33       25.01       25.88     16.98 o
   3  10  33       41.94       38.56     20.19 o
   4  10  33       25.01        0.53     22.55 o
   5  10  33       21.63       44.70     19.03 o
   6  10  33       99.07       68.08     20.63 o
   7  10  33       23.40       35.05     27.03 o
   8  10  33        2.64       -0.29     25.09 o
   9  10  33       36.16       78.01     56.14 o
   0  11  33        1.79       23.10     25.44 o
   1  11  33       33.13       39.84     21.74 o
   2  11  33      134.80      210.59     27.82 o
   3  11  33       61.90      103.92     24.08 o
   4  11  33       44.22       64.77     20.95 o
   5  11  33       48.44       41.02     21.28 o
   6  11  33       21.68       49.04     21.78 o
   7  11  33       17.93       -9.12     25.78 o
   8  11  33       56.92      113.61     32.47 o
   0  12  33       10.02       15.70     42.26 o
   1  12  33       91.10      128.13     32.87 o
   2  12  33       58.07      156.86     35.01 o
   3  12  33        5.15       22.10     30.70 o
   4  12  33       55.11       66.48     29.56 o
   5  12  33       14.10       -2.15     29.00 o
   6  12  33        2.29       48.76     30.59 o
   7  12  33        1.39       -5.56     28.69 o
   0  13  33       14.99      -19.32     41.05 o
   1  13  33       12.82       -0.92     30.18 o
   2  13  33       24.00       31.92     32.86 o
   3  13  33      111.01       96.00     48.31 o
   4  13  33       10.81        4.83     42.86 o
   5  13  33       13.89       62.97     33.52 o
   0  14  33        6.39        6.04     45.88 o
   1  14  33       25.28       15.32     38.03 o
   0   0  34      657.97      525.36     38.74 o
   1   0  34      212.62      201.79     22.96 o
   2   0  34      319.78      360.23     35.06 o
   3   0  34        5.65       31.39     19.32 o
   4   0  34       68.08       85.74     24.15 o
   5   0  34       98.32      104.82     23.55 o
   6   0  34       72.54       50.37      9.16 o
   7   0  34      378.34      383.54     21.52 o
   8   0  34       46.32       40.63     24.15 o
   9   0  34      202.77      182.13     21.30 o
  10   0  34       10.29       -5.39     24.15 o
  11   0  34      168.62      163.06     36.24 o
  12   0  34        6.20       15.70     30.18 o
  13   0  34       38.04        6.04     32.60 o
   0   1  34      233.62      257.95     17.50 o
   1   1  34     1268.18     1158.66     37.58 o
   2   1  34       66.24       68.97     14.26 o
   3   1  34      436.53      421.69     21.33 o
   4   1  34      784.82      723.16     33.74 o
   5   1  34      457.93      486.32     25.82 o
   6   1  34      976.93      841.56     35.53 o
   7   1  34      339.87      327.56     22.79 o
   8   1  34      217.00      169.58     13.41 o
   9   1  34      134.43      143.64     14.11 o
  10   1  34       90.78       81.52     13.82 o
  11   1  34        0.05        2.03     15.03 o
  12   1  34       39.84       35.02     23.05 o
  13   1  34       53.08       77.88     26.47 o
   0   2  34       14.32       27.77      9.39 o
   1   2  34      123.51      127.25      8.85 o
   2   2  34       14.30       19.36      6.30 o
   3   2  34     1322.12     1169.24     34.59 o
   4   2  34      450.51      414.25     20.38 o
   5   2  34      225.57      236.17     17.08 o
   6   2  34       53.34       38.22      7.16 o
   7   2  34       56.40       70.46      9.32 o
   8   2  34      122.25      144.50     14.12 o
   9   2  34       20.42       25.38     11.35 o
  10   2  34       56.32       77.20     13.95 o
  11   2  34       52.29       88.67     21.76 o
  12   2  34       73.25       44.83     24.75 o
  13   2  34       10.83       48.75     39.84 o
   0   3  34       15.09       16.05      8.50 o
   1   3  34      311.55      307.94     12.36 o
   2   3  34      554.62      550.80     19.86 o
   3   3  34      765.74      634.66     22.29 o
   4   3  34      124.37      152.40      9.66 o
   5   3  34      584.38      550.70     20.74 o
   6   3  34      508.15      475.22     17.34 o
   7   3  34       66.72       72.38      9.86 o
   8   3  34      223.37      204.30     15.14 o
   9   3  34       75.49       78.21     12.94 o
  10   3  34       30.77       -1.34     14.69 o
  11   3  34       52.48       70.74     28.98 o
  12   3  34       27.02       32.98     24.32 o
  13   3  34       51.18      108.48     28.14 o
   0   4  34       36.91       56.03     10.50 o
   1   4  34      815.08      668.97     21.30 o
   2   4  34      231.31      209.82     11.26 o
   3   4  34     1302.41     1208.51     37.82 o
   4   4  34      130.44      137.78     15.52 o
   5   4  34      471.02      454.35     19.71 o
   6   4  34      341.80      375.02     16.25 o
   7   4  34       54.46       38.78     10.77 o
   8   4  34      230.97      232.96     16.81 o
   9   4  34       20.07       50.56     16.34 o
  10   4  34       88.35       79.06     17.08 o
  11   4  34      113.24      108.88     25.58 o
  12   4  34       69.88      105.17     26.80 o
   0   5  34     1168.39      979.13     36.22 o
   1   5  34       40.34       57.31      8.83 o
   2   5  34      861.73      742.75     24.00 o
   3   5  34      147.01      149.27     13.20 o
   4   5  34      491.83      421.70     27.75 o
   5   5  34      295.34      325.58     17.79 o
   6   5  34      285.52      299.00     16.55 o
   7   5  34        1.44       -7.47     10.42 o
   8   5  34      259.96      264.45     18.84 o
   9   5  34       28.34       40.40     15.60 o
  10   5  34       30.38       20.34     21.87 o
  11   5  34       92.04       72.80     25.18 o
  12   5  34       61.18       66.24     27.66 o
   0   6  34      355.06      364.61     21.28 o
   1   6  34      594.33      590.33     20.40 o
   2   6  34       24.67       10.30      9.26 o
   3   6  34      264.98      309.59     17.73 o
   4   6  34      112.10      154.86     16.75 o
   5   6  34       40.63       50.02     20.39 o
   6   6  34       74.20       72.90     24.58 o
   7   6  34       37.34       43.13     16.21 o
   8   6  34      244.57      230.09     21.80 o
   9   6  34       75.68      116.94     29.36 o
  10   6  34       53.44       29.58     22.15 o
  11   6  34       29.72       69.43     25.57 o
  12   6  34       77.83      109.74     29.45 o
   0   7  34      139.12      172.16     19.64 o
   1   7  34      520.41      520.89     20.41 o
   2   7  34      185.32      182.28     13.13 o
   3   7  34       28.60       39.73     13.78 o
   4   7  34       32.85       43.85     13.60 o
   5   7  34        4.53       44.17     16.61 o
   6   7  34      323.55      262.22     22.22 o
   7   7  34       63.13       88.14     17.23 o
   8   7  34      207.58      213.22     22.08 o
   9   7  34       96.98       80.69     25.09 o
  10   7  34        7.34       27.25     23.72 o
  11   7  34       23.38        5.18     26.42 o
   0   8  34       11.58       60.78     17.24 o
   1   8  34      175.66      165.78     14.82 o
   2   8  34       45.61       36.51     12.59 o
   3   8  34       25.94       24.13     16.64 o
   4   8  34      217.00      238.77     29.23 o
   5   8  34      214.75      260.42     23.79 o
   6   8  34       28.16       37.76     18.01 o
   7   8  34       11.61       26.96     16.62 o
   8   8  34        4.96       -1.72     25.35 o
   9   8  34        2.21       -1.10     24.05 o
  10   8  34       52.32       71.48     28.02 o
   0   9  34       20.31       39.50     17.68 o
   1   9  34        5.79       10.91     15.47 o
   2   9  34       96.03       97.10     17.61 o
   3   9  34       24.34       21.86     16.98 o
   4   9  34       23.75        2.37     20.89 o
   5   9  34       65.26       78.91     18.75 o
   6   9  34       53.70       54.85     18.54 o
   7   9  34       66.08       78.89     25.45 o
   8   9  34       31.50       49.67     25.09 o
   9   9  34       61.00       89.53     28.14 o
  10   9  34       56.38       42.74     31.39 o
   0  10  34      107.78       67.83     25.78 o
   1  10  34      176.42      200.47     21.84 o
   2  10  34       80.35      104.52     19.01 o
   3  10  34       27.52       25.74     24.23 o
   4  10  34      133.71      112.50     26.41 o
   5  10  34       52.68       44.48     20.22 o
   6  10  34       22.62       51.05     22.40 o
   7  10  34        8.25       13.61     19.49 o
   8  10  34       60.24       62.30     27.15 o
   9  10  34       77.09       62.70     62.19 o
   0  11  34       46.27        6.04     38.64 o
   1  11  34        4.24       40.84     21.41 o
   2  11  34      111.77      181.46     47.61 o
   3  11  34       14.02       39.28     45.95 o
   4  11  34       24.67       34.56     20.06 o
   5  11  34        9.08       19.92     20.65 o
   6  11  34        9.27      -25.47     28.71 o
   7  11  34       15.82       14.63     22.19 o
   8  11  34      214.70      276.24     37.98 o
   0  12  34      142.64      130.44     47.10 o
   1  12  34        3.82      -26.17     27.66 o
   2  12  34       15.07       35.01     29.88 o
   3  12  34        7.69      -28.36     28.36 o
   4  12  34        3.79       17.51     73.04 o
   5  12  34       42.21       42.70     29.22 o
   6  12  34       14.81        5.22     27.66 o
   0  13  34        1.00      -25.35     43.46 o
   1  13  34        7.98       28.61     36.82 o
   2  13  34       49.10       63.89     32.86 o
   3  13  34        5.95       16.65     31.08 o
   4  13  34       58.42       59.94     31.16 o
   1   0  35      665.35      614.90     46.00 o
   2   0  35      216.22      159.50     24.17 o
   4   0  35        3.52       13.28     21.73 o
   5   0  35        6.69       31.39     22.94 o
   6   0  35      316.46      347.08     18.14 o
   7   0  35        3.44       -1.70     10.09 o
   8   0  35        0.64        0.64     12.72 o
   9   0  35       11.30       17.74     15.30 o
  10   0  35       14.68       25.41     17.69 o
  11   0  35        6.58       21.73     28.98 o
  12   0  35       15.76      -28.98     28.98 o
  13   0  35        5.25      -10.87     32.60 o
   0   1  35       33.70       56.21     10.25 o
   1   1  35      105.76      173.36     11.32 o
   2   1  35      240.08      212.07     16.66 o
   3   1  35      391.22      409.61     21.11 o
   4   1  35      347.08      347.15     32.82 o
   5   1  35      737.54      648.70     30.08 o
   6   1  35      339.98      374.32     18.78 o
   7   1  35      157.45      173.27     10.56 o
   8   1  35       27.10       21.45      9.89 o
   9   1  35      192.91      230.43     15.98 o
  10   1  35        2.26       19.08     11.67 o
  11   1  35       20.53        8.56     16.25 o
  12   1  35       33.37       77.88     24.76 o
  13   1  35       44.50       67.01     26.47 o
   0   2  35      239.11      236.74     17.50 o
   1   2  35      438.55      392.59     15.06 o
   2   2  35       54.42       75.65      7.49 o
   3   2  35       58.37       91.18      8.00 o
   4   2  35      166.37      174.71     10.34 o
   5   2  35      499.00      451.27     20.77 o
   6   2  35       19.26       23.59     10.19 o
   7   2  35      302.04      284.47     16.83 o
   8   2  35       89.81      106.80     12.18 o
   9   2  35      114.44      107.50     13.54 o
  10   2  35       40.27       25.44     12.76 o
  11   2  35      146.92      160.65     20.42 o
  12   2  35       24.45       23.54     23.90 o
   0   3  35      238.12      210.85     15.26 o
   1   3  35        2.92       19.27      6.36 o
   2   3  35      326.01      315.80     14.57 o
   3   3  35      530.43      550.84     20.42 o
   4   3  35      322.07      321.53     16.32 o
   5   3  35      510.23      528.72     23.93 o
   6   3  35       11.06       25.81      8.76 o
   7   3  35      196.47      166.15     12.68 o
   8   3  35       93.14       71.80     11.52 o
   9   3  35       62.99       91.72     15.84 o
  10   3  35        4.01       -5.49     14.89 o
  11   3  35       19.63       19.43     22.52 o
  12   3  35       25.83       41.65     25.61 o
   0   4  35      125.11      138.17     12.62 o
   1   4  35     1245.69     1055.92     30.34 o
   2   4  35      208.96      215.88     11.67 o
   3   4  35       39.70       57.45     10.20 o
   4   4  35      637.12      598.59     26.60 o
   5   4  35       81.66       95.13     11.21 o
   6   4  35      284.93      270.93     13.75 o
   7   4  35       18.25       10.59      9.99 o
   8   4  35      158.11      150.73     14.51 o
   9   4  35      154.60      163.31     20.30 o
  10   4  35       67.99      101.53     17.80 o
  11   4  35      411.81      487.79     39.29 o
  12   4  35       31.17       67.63     35.62 o
   0   5  35      250.51      201.33     15.84 o
   1   5  35      595.33      556.37     18.83 o
   2   5  35      245.40      263.21     13.73 o
   3   5  35        7.67        4.13     10.17 o
   4   5  35      376.72      356.19     21.35 o
   5   5  35      121.89      109.41     12.57 o
   6   5  35      423.72      413.53     22.37 o
   7   5  35      150.13      117.87     13.69 o
   8   5  35      193.97      171.21     16.38 o
   9   5  35      139.14      130.61     18.45 o
  10   5  35       15.59       20.90     16.47 o
  11   5  35      126.49      150.79     27.67 o
  12   5  35       26.42       30.47     25.17 o
   0   6  35      108.85      100.71     14.43 o
   1   6  35      418.47      405.44     17.06 o
   2   6  35       33.14       29.72      9.82 o
   3   6  35       23.52       20.63     10.63 o
   4   6  35       21.54        8.02     12.80 o
   5   6  35      238.37      235.01     26.34 o
   6   6  35       20.44       15.94     11.80 o
   7   6  35       51.25       58.49     16.38 o
   8   6  35      179.72      202.37     20.88 o
   9   6  35       64.85       58.64     17.49 o
  10   6  35        6.61        2.68     22.63 o
  11   6  35       48.68       59.80     36.22 o
   0   7  35      341.26      313.77     24.17 o
   1   7  35      106.54       92.03     11.30 o
   2   7  35      139.09      137.00     12.22 o
   3   7  35       81.96       91.63     13.40 o
   4   7  35      361.64      402.12     24.09 o
   5   7  35      215.76      242.84     22.73 o
   6   7  35       36.23       63.51     15.71 o
   7   7  35       93.04      119.70     18.04 o
   8   7  35       15.31       20.14     16.12 o
   9   7  35       60.03      118.11     25.78 o
  10   7  35      132.21      180.59     29.85 o
  11   7  35        1.35      -10.99     27.16 o
   0   8  35      152.52      139.27     20.07 o
   1   8  35       23.59       46.82     11.85 o
   2   8  35      200.51      177.04     16.60 o
   3   8  35       71.61       44.38     17.49 o
   4   8  35      213.83      201.32     22.55 o
   5   8  35        3.83       25.25     20.23 o
   6   8  35      120.56      140.35     19.36 o
   7   8  35       49.57       54.00     18.58 o
   8   8  35       41.28        2.11     23.37 o
   9   8  35       37.01       13.95     23.86 o
  10   8  35       20.40      -25.09     25.09 o
   0   9  35      142.18      158.54     21.80 o
   1   9  35      101.19      103.47     17.64 o
   2   9  35      118.93      141.83     18.70 o
   3   9  35       43.19       58.73     18.94 o
   4   9  35       39.11       68.12     23.55 o
   5   9  35       14.55       34.57     17.40 o
   6   9  35       18.37       11.38     17.95 o
   7   9  35        6.38       31.54     23.37 o
   8   9  35       13.01        4.74     30.18 o
   9   9  35       37.26       82.47     47.09 o
   0  10  35       14.28        2.63     23.19 o
   1  10  35      198.96      257.55     23.68 o
   2  10  35       68.78      100.76     32.42 o
   3  10  35       19.05       54.25     30.18 o
   4  10  35       35.57       55.19     24.58 o
   5  10  35        4.97        1.45     27.66 o
   6  10  35       24.33       28.08     19.45 o
   7  10  35       56.25      113.55     22.98 o
   8  10  35       50.91       51.64     21.66 o
   0  11  35       82.24       74.08     27.16 o
   1  11  35       14.16       34.18     21.54 o
   2  11  35       56.26       63.67     23.34 o
   3  11  35       78.90      126.57     28.69 o
   4  11  35       11.35       20.65     20.76 o
   5  11  35        7.67       -0.50     20.66 o
   6  11  35       12.35       25.06     21.79 o
   7  11  35       30.11       28.75     22.71 o
   0  12  35        4.78        4.83     39.84 o
   1  12  35        5.82       -8.40     32.60 o
   2  12  35       30.65       72.10     31.15 o
   3  12  35        2.06      -38.63     38.63 o
   4  12  35       41.59       68.88     29.22 o
   5  12  35       42.52       32.42     28.69 o
   6  12  35       21.69       -7.55     29.73 o
   0  13  35        3.50      -38.63     38.63 o
   1  13  35       30.37       53.82     32.41 o
   2  13  35       33.21       54.08     32.31 o
   3  13  35        7.51       44.67     47.09 o
   4  13  35       37.52       44.67     42.26 o
   0   0  36       13.63       -8.45     12.07 o
   1   0  36      217.01      224.74     25.37 o
   2   0  36      133.63      137.70     24.16 o
   3   0  36     3163.70     2757.76    177.09 o
   4   0  36       50.97      126.79     27.77 o
   5   0  36       15.46       15.70     22.94 o
   6   0  36      153.43      163.07     33.82 o
   7   0  36       80.79       66.17     15.70 o
   8   0  36       22.01       15.05     12.72 o
   9   0  36      132.18      155.14     30.80 o
  10   0  36      312.84      339.80     29.61 o
  11   0  36       28.63       -8.45     27.77 o
  12   0  36        5.68       33.80     32.60 o
   0   1  36      380.56      338.61     29.02 o
   1   1  36      963.75      877.88     29.95 o
   2   1  36      273.25      337.08     27.37 o
   3   1  36      127.32      129.88     13.04 o
   4   1  36      343.05      359.43     20.68 o
   5   1  36        7.04       21.52     13.89 o
   6   1  36      195.43      177.90     13.22 o
   7   1  36      109.05      127.54     15.69 o
   8   1  36       98.53      101.80     12.93 o
   9   1  36       90.35      100.16     13.05 o
  10   1  36       48.36       61.84     13.00 o
  11   1  36       12.72        6.01     15.80 o
  12   1  36       58.59       43.22     24.32 o
   0   2  36       21.43       13.39     11.47 o
   1   2  36      262.89      247.15     11.98 o
   2   2  36      685.25      600.52     20.26 o
   3   2  36      232.61      219.89     11.28 o
   4   2  36      556.47      518.60     19.04 o
   5   2  36      102.80       98.72     11.27 o
   6   2  36      377.27      363.17     19.57 o
   7   2  36      244.49      270.07     16.27 o
   8   2  36        1.13        3.32     10.76 o
   9   2  36      158.56      128.46     15.84 o
  10   2  36       61.90       50.58     13.43 o
  11   2  36       35.23       44.73     16.70 o
  12   2  36       35.69       48.05     23.47 o
   0   3  36      296.28      325.72     22.93 o
   1   3  36      357.95      361.00     13.84 o
   2   3  36       33.36       41.25      8.38 o
   3   3  36     1870.65     1628.53     48.07 o
   4   3  36       85.90       84.37     15.35 o
   5   3  36      156.45      161.98     14.31 o
   6   3  36      247.76      216.50     16.29 o
   7   3  36        3.11       14.33     12.77 o
   8   3  36       50.06       54.78     13.10 o
   9   3  36       46.05       42.65     14.27 o
  10   3  36        2.39        7.94     14.67 o
  11   3  36      104.91      142.91     26.81 o
  12   3  36       77.34      105.01     41.06 o
   0   4  36       10.57       20.17     13.46 o
   1   4  36     1465.91     1220.65     34.33 o
   2   4  36     1205.19      924.97     27.30 o
   3   4  36      456.09      499.40     20.53 o
   4   4  36      516.88      538.77     25.44 o
   5   4  36      484.84      437.21     23.17 o
   6   4  36      320.00      343.23     19.23 o
   7   4  36      158.15      180.56     16.84 o
   8   4  36       21.61       39.71     13.68 o
   9   4  36      181.96      220.74     18.02 o
  10   4  36       24.43       54.79     17.25 o
  11   4  36       86.03      145.78     39.85 o
  12   4  36       33.29       37.09     25.95 o
   0   5  36       67.84       78.06     12.57 o
   1   5  36       37.68       37.51      8.58 o
   2   5  36        5.93        6.66      8.52 o
   3   5  36      235.84      240.43     15.61 o
   4   5  36      813.33      731.30     40.36 o
   5   5  36       57.35       44.11     11.06 o
   6   5  36       74.08       85.31     11.52 o
   7   5  36       28.42       16.81     11.32 o
   8   5  36       14.74       37.14     12.94 o
   9   5  36       49.11       64.61     16.69 o
  10   5  36       23.04       27.32     16.84 o
  11   5  36      104.13      117.82     27.29 o
   0   6  36      388.18      341.21     27.43 o
   1   6  36       36.90       51.48      9.88 o
   2   6  36       74.85       90.82     10.81 o
   3   6  36      178.07      189.25     14.94 o
   4   6  36       25.88       20.51     13.08 o
   5   6  36      398.16      376.63     30.36 o
   6   6  36      149.93      168.26     15.68 o
   7   6  36      135.81      124.40     21.35 o
   8   6  36       68.78       81.57     25.46 o
   9   6  36       55.25       89.08     19.30 o
  10   6  36       10.61       22.83     25.96 o
  11   6  36        9.60        0.57     25.09 o
   0   7  36      171.06       89.96     16.91 o
   1   7  36       23.12       28.15     10.64 o
   2   7  36        1.29       10.60     10.19 o
   3   7  36      136.68      175.48     15.46 o
   4   7  36       42.31       52.64     13.72 o
   5   7  36       50.74       64.46     17.22 o
   6   7  36       40.90       69.51     16.12 o
   7   7  36        5.16      -14.82     14.82 o
   8   7  36       20.77       32.39     23.95 o
   9   7  36       43.19        7.24     33.81 o
  10   7  36        6.59       32.72     25.23 o
  11   7  36       38.93       38.64     36.22 o
   0   8  36       17.05       17.24     22.69 o
   1   8  36      162.07      170.30     14.81 o
   2   8  36        7.64       -4.34     12.19 o
   3   8  36        3.13       23.06     16.30 o
   4   8  36       72.29       94.33     18.83 o
   5   8  36       66.57       87.45     18.54 o
   6   8  36       29.91       21.67     16.12 o
   7   8  36      102.37       96.37     18.69 o
   8   8  36       33.84       32.90     23.72 o
   9   8  36       19.53       12.77     47.09 o
  10   8  36       83.63       49.02     29.59 o
   0   9  36      127.12      132.98     26.81 o
   1   9  36       19.80       23.91     16.21 o
   2   9  36       11.18       29.27     24.05 o
   3   9  36       43.86       60.49     18.81 o
   4   9  36       26.89       32.53     22.15 o
   5   9  36       68.60       80.33     19.52 o
   6   9  36       39.96       29.67     18.75 o
   7   9  36       27.00       47.57     27.17 o
   8   9  36       89.97      115.06     28.02 o
   9   9  36       18.47       30.72     25.78 o
   0  10  36        3.05      -13.32     23.37 o
   1  10  36       71.36       52.11     17.86 o
   2  10  36       39.94       22.19     17.09 o
   3  10  36        9.15        7.37     23.72 o
   4  10  36       85.99       89.73     21.18 o
   5  10  36       64.92       68.61     20.82 o
   6  10  36       13.30       11.38     19.12 o
   7  10  36      145.60      159.30     34.42 o
   8  10  36       22.64       41.11     21.46 o
   0  11  36        0.34      -35.01     35.01 o
   1  11  36        7.31        4.97     21.83 o
   2  11  36       31.26       60.58     23.74 o
   3  11  36      152.16      194.01     31.95 o
   4  11  36       65.12       62.49     22.33 o
   5  11  36       13.43       12.54     19.95 o
   6  11  36        4.81      -11.21     20.16 o
   7  11  36        2.80       43.97     23.13 o
   0  12  36       10.83      -36.22     41.05 o
   1  12  36       56.41       43.12     29.85 o
   2  12  36      114.44       88.46     32.87 o
   3  12  36       22.22       51.92     42.26 o
   4  12  36       10.00       37.36     29.58 o
   5  12  36       15.05       31.56     29.73 o
   0  13  36       57.88       30.19     44.68 o
   1  13  36        1.15      -15.58     35.62 o
   2  13  36       10.12       24.68     47.09 o
   3  13  36       15.01       26.56     44.67 o
   1   0  37       72.49       73.67     18.11 o
   2   0  37       37.13       50.71     20.53 o
   3   0  37       67.84      132.84     26.57 o
   4   0  37     2402.00     2145.18    143.66 o
   5   0  37       31.97       66.41     26.56 o
   6   0  37      363.70      300.98     43.51 o
   7   0  37      139.34      106.06     26.57 o
   8   0  37       29.58       28.98     16.90 o
   9   0  37        8.35       25.35     20.52 o
  10   0  37        6.86      -16.90     20.52 o
  11   0  37       56.78       45.47     20.05 o
  12   0  37       46.22       85.73     35.02 o
   0   1  37      312.83      311.06     23.57 o
   1   1  37      446.45      422.32     17.59 o
   2   1  37      493.16      447.63     31.62 o
   3   1  37      587.29      469.05     23.11 o
   4   1  37      552.71      466.93     34.21 o
   5   1  37      177.82      187.86     23.92 o
   6   1  37      434.22      395.54     29.11 o
   7   1  37      433.11      425.66     22.78 o
   8   1  37       67.45       77.00     12.03 o
   9   1  37       23.11       29.58     12.95 o
  10   1  37       30.58       25.99     19.77 o
  11   1  37        0.12        4.49     17.98 o
  12   1  37       15.53       54.33     33.81 o
   0   2  37      195.72      189.11     16.64 o
   1   2  37      130.37      147.79      9.85 o
   2   2  37      135.75      153.53     10.10 o
   3   2  37       70.53       79.56      8.13 o
   4   2  37      373.91      344.17     14.78 o
   5   2  37       37.58       40.10      9.64 o
   6   2  37        1.55       18.95     10.80 o
   7   2  37       35.87       35.73      9.75 o
   8   2  37       39.07       21.19     14.07 o
   9   2  37       50.72       41.54     15.26 o
  10   2  37       37.28       39.77     15.50 o
  11   2  37       50.79       48.73     21.14 o
  12   2  37       47.11       28.98     35.02 o
   0   3  37      984.21      894.69     44.97 o
   1   3  37      181.46      157.30      9.56 o
   2   3  37      958.45      792.26     26.14 o
   3   3  37      416.69      417.27     18.66 o
   4   3  37      523.87      506.71     26.98 o
   5   3  37      127.41      130.38     13.31 o
   6   3  37        1.67        7.25      8.43 o
   7   3  37      183.81      198.74     16.00 o
   8   3  37       42.96       59.63     13.26 o
   9   3  37       49.30       44.13     14.33 o
  10   3  37       30.06       30.45     18.86 o
  11   3  37      148.29      169.09     39.86 o
  12   3  37       39.18       35.02     36.22 o
   0   4  37      643.47      524.56     26.74 o
   1   4  37      873.64      778.63     24.26 o
   2   4  37       46.65       68.06      8.67 o
   3   4  37       73.20       88.89     10.94 o
   4   4  37       37.00       41.55     20.39 o
   5   4  37      238.91      219.01     17.01 o
   6   4  37       14.23       22.84     16.24 o
   7   4  37      127.36      122.57     14.91 o
   8   4  37      101.42       75.39     15.26 o
   9   4  37       19.66       31.09     15.10 o
  10   4  37      157.97      180.76     43.48 o
  11   4  37       28.42       36.22     35.01 o
  12   4  37       31.86       26.56     35.01 o
   0   5  37       32.82       35.07     13.67 o
   1   5  37      183.25      180.27     11.42 o
   2   5  37      175.57      191.91     14.74 o
   3   5  37      805.47      733.81     24.22 o
   4   5  37      152.70      141.58     15.78 o
   5   5  37        9.89        8.73     12.50 o
   6   5  37       98.84      102.68     13.87 o
   7   5  37       29.82       41.91     14.10 o
   8   5  37       92.43       96.05     16.68 o
   9   5  37      173.63      190.57     25.24 o
  10   5  37       32.58        8.15     50.71 o
  11   5  37       41.14       47.09     36.22 o
   0   6  37      137.52      114.88     15.92 o
   1   6  37       46.99       53.17      9.80 o
   2   6  37        5.58       11.78      9.44 o
   3   6  37      123.03      118.82     13.14 o
   4   6  37        3.42        7.01     12.76 o
   5   6  37       20.67       76.07     13.74 o
   6   6  37       20.76       25.29     11.87 o
   7   6  37       70.22       55.47     15.08 o
   8   6  37       32.67        9.71     17.87 o
   9   6  37       17.05       33.03     20.89 o
  10   6  37       67.97       65.21     37.43 o
  11   6  37       74.41       57.96     38.64 o
   0   7  37       68.24       77.51     16.62 o
   1   7  37        5.12        4.49     10.34 o
   2   7  37       55.17       33.11     10.79 o
   3   7  37      142.12      160.87     26.96 o
   4   7  37      202.25      207.46     21.14 o
   5   7  37       20.57       15.12     15.80 o
   6   7  37       71.75       72.53     17.38 o
   7   7  37        5.82      -14.54     14.54 o
   8   7  37       39.62       37.00     17.25 o
   9   7  37       55.45       34.79     42.87 o
  10   7  37        0.11       -5.17     24.32 o
   0   8  37       42.65       41.59     16.43 o
   1   8  37       80.27      105.03     13.34 o
   2   8  37       78.91       74.89     14.15 o
   3   8  37        4.73        5.95     15.73 o
   4   8  37       29.42       46.58     17.92 o
   5   8  37      123.48      111.49     19.19 o
   6   8  37        4.46       13.46     16.27 o
   7   8  37        2.74       -1.97     29.49 o
   8   8  37       10.95       -9.19     22.00 o
   9   8  37        9.61       42.09     25.09 o
  10   8  37        5.55       -0.75     25.94 o
   0   9  37       12.16        3.16     45.88 o
   1   9  37      260.28      230.07     30.32 o
   2   9  37       89.86       92.60     19.58 o
   3   9  37      124.75       70.37     20.04 o
   4   9  37      124.35      124.03     25.95 o
   5   9  37       10.34       18.35     18.19 o
   6   9  37       23.87       34.76     19.98 o
   7   9  37       24.30       22.65     19.35 o
   8   9  37       43.08       54.02     26.30 o
   9   9  37       23.62       23.75     25.94 o
   0  10  37       45.35       27.51     23.72 o
   1  10  37       52.69       53.80     20.89 o
   2  10  37       26.89      -19.64     19.64 o
   3  10  37       68.71       69.38     25.95 o
   4  10  37       54.31       74.46     20.89 o
   5  10  37       16.18       25.27     19.88 o
   6  10  37       78.91      103.72     22.25 o
   7  10  37       10.09       48.54     21.36 o
   8  10  37       36.63       63.53     22.41 o
   0  11  37        9.19       -7.24     24.76 o
   1  11  37       20.95       40.63     22.28 o
   2  11  37       73.11       75.51     23.55 o
   3  11  37       58.73      112.43     29.85 o
   4  11  37       15.27       15.75     21.23 o
   5  11  37       71.95       17.63     27.21 o
   6  11  37        6.11       11.46     21.63 o
   7  11  37       34.01       68.82     39.84 o
   0  12  37       11.64       44.67     42.26 o
   1  12  37       47.39       24.75     31.59 o
   2  12  37       50.85       78.58     31.56 o
   3  12  37      182.97      183.60     51.94 o
   4  12  37       10.17        8.36     27.74 o
   5  12  37       44.61       58.37     31.15 o
   0  13  37        9.46      -32.60     45.88 o
   1  13  37       18.82        7.67     39.84 o
   2  13  37       45.41      133.28     37.45 o
   0   0  38     2884.71     2461.87    153.71 o
   1   0  38      420.75      397.81     35.07 o
   2   0  38       57.78       84.53     21.74 o
   3   0  38      243.48      252.54     33.83 o
   4   0  38     2034.41     1860.09    127.65 o
   5   0  38        9.12       -4.83     21.73 o
   6   0  38      139.35      163.06     35.03 o
   7   0  38        1.15       -2.41     13.28 o
   8   0  38      112.90       91.79     20.53 o
   9   0  38        0.71        9.66     19.32 o
  10   0  38       10.08       -7.24     21.73 o
  11   0  38       79.73       79.70     30.19 o
   0   1  38        4.54       19.92     10.24 o
   1   1  38      666.51      639.86     23.68 o
   2   1  38      379.69      381.64     27.81 o
   3   1  38      330.24      287.05     25.20 o
   4   1  38      183.30      193.34     24.16 o
   5   1  38      129.70       79.06     19.20 o
   6   1  38       24.66       34.20     10.67 o
   7   1  38      132.28      145.81     14.44 o
   8   1  38       47.81       48.45     13.05 o
   9   1  38       14.69      -11.72     13.21 o
  10   1  38      112.35      105.45     19.20 o
  11   1  38       24.31       39.84     26.56 o
   0   2  38      601.09      476.12     27.38 o
   1   2  38      953.09      823.16     29.51 o
   2   2  38      771.42      728.85     23.76 o
   3   2  38      550.06      502.83     23.14 o
   4   2  38       68.08       64.90      8.23 o
   5   2  38      173.53      200.22     14.14 o
   6   2  38      251.68      288.03     21.75 o
   7   2  38       14.31       13.42     11.31 o
   8   2  38       26.64       40.06     14.00 o
   9   2  38       44.41       55.53     13.96 o
  10   2  38       32.93       44.27     19.16 o
  11   2  38       25.78       45.59     20.89 o
  12   2  38       27.55        2.41     33.81 o
   0   3  38       30.73       48.10     13.21 o
   1   3  38        8.79       24.68      7.25 o
   2   3  38      528.60      547.55     20.40 o
   3   3  38      457.37      421.01     18.16 o
   4   3  38      150.71      142.99     11.45 o
   5   3  38       47.10       71.03     13.07 o
   6   3  38       90.11       98.90     13.42 o
   7   3  38       61.19       58.66     12.40 o
   8   3  38      118.81      116.04     14.74 o
   9   3  38        1.02        9.68     13.01 o
  10   3  38      150.64      147.54     22.87 o
  11   3  38       19.26       47.09     33.81 o
  12   3  38       11.28       55.54     35.01 o
   0   4  38      183.84      203.89     17.41 o
   1   4  38       49.05       82.26      9.58 o
   2   4  38      502.47      514.41     18.73 o
   3   4  38       30.22       18.99      9.44 o
   4   4  38      383.91      384.90     21.52 o
   5   4  38       13.14       30.62     11.96 o
   6   4  38      216.30      222.71     15.89 o
   7   4  38       84.70       78.01     14.02 o
   8   4  38       71.50       80.90     17.64 o
   9   4  38       15.70        4.92     14.19 o
  10   4  38       22.62       34.83     19.94 o
  11   4  38        5.63        6.04     32.60 o
   0   5  38      375.60      409.66     25.11 o
   1   5  38      589.80      574.52     20.88 o
   2   5  38      291.04      304.66     15.18 o
   3   5  38      165.51      161.10     11.88 o
   4   5  38       12.87        3.37     13.42 o
   5   5  38       72.19       51.38     17.78 o
   6   5  38       77.05       94.58     13.17 o
   7   5  38        4.84        2.81     13.02 o
   8   5  38       46.97       55.30     15.26 o
   9   5  38       53.73       71.97     20.89 o
  10   5  38      112.61      102.91     23.19 o
  11   5  38        4.34       -8.45     32.60 o
   0   6  38        1.81       -8.85     13.62 o
   1   6  38       65.48       69.47     10.13 o
   2   6  38       58.31       57.91     10.68 o
   3   6  38      278.41      272.03     17.17 o
   4   6  38        7.25        0.53     10.63 o
   5   6  38       57.65       66.99     17.19 o
   6   6  38       63.38       69.51     15.79 o
   7   6  38        5.28      -15.86     15.86 o
   8   6  38       24.24       -3.93     18.11 o
   9   6  38       19.92       17.41     36.82 o
  10   6  38       18.70      -10.87     35.01 o
   0   7  38      710.34      680.86     35.53 o
   1   7  38        6.04        2.67     10.16 o
   2   7  38       38.50       38.38     12.02 o
   3   7  38       18.40       23.42     13.02 o
   4   7  38       26.15       28.81     15.80 o
   5   7  38       34.35       37.88     21.81 o
   6   7  38       79.57       67.23     16.27 o
   7   7  38        6.95        1.53     14.72 o
   8   7  38       42.71       44.96     21.46 o
   9   7  38        3.88      -16.90     30.18 o
  10   7  38        8.27        4.83     37.43 o
   0   8  38        3.28       -2.81     15.57 o
   1   8  38      109.48      133.49     14.04 o
   2   8  38        9.12       32.14     20.60 o
   3   8  38       32.50       34.08     17.08 o
   4   8  38       78.40       89.55     19.01 o
   5   8  38       30.47       40.11     17.40 o
   6   8  38      212.70      229.49     19.41 o
   7   8  38        9.49       14.15     18.13 o
   8   8  38       10.68      -35.96     40.45 o
   9   8  38       32.20       27.77     39.84 o
   0   9  38        0.12        9.54     33.20 o
   1   9  38      104.92      116.55     17.72 o
   2   9  38      119.36       94.70     18.16 o
   3   9  38       79.67      123.73     23.49 o
   4   9  38        8.26        2.96     21.46 o
   5   9  38       80.75       90.55     23.91 o
   6   9  38       35.25       47.57     19.35 o
   7   9  38        3.87      -10.28     18.75 o
   8   9  38       22.67       45.33     26.10 o
   0  10  38        4.20        7.92     23.37 o
   1  10  38       10.31       17.62     17.01 o
   2  10  38       19.31       24.75     20.92 o
   3  10  38       42.59       63.99     24.72 o
   4  10  38       82.30       94.73     25.18 o
   5  10  38       35.06       21.81     20.58 o
   6  10  38        7.11        2.42     19.82 o
   7  10  38        9.19       47.57     21.90 o
   0  11  38        0.64      -36.22     36.22 o
   1  11  38       29.61       30.54     22.24 o
   2  11  38      216.65      217.49     28.55 o
   3  11  38       18.02        4.13     26.30 o
   4  11  38       32.28        8.76     20.82 o
   5  11  38       37.42       34.04     21.79 o
   6  11  38       13.14       10.38     21.41 o
   0  12  38        5.49       21.73     42.26 o
   1  12  38       38.24       25.03     30.08 o
   2  12  38        4.16       13.99     28.99 o
   3  12  38       26.38       74.86     45.88 o
   4  12  38       44.77       38.60     28.69 o
   1   0  39      377.02      397.73     37.48 o
   2   0  39       69.70       82.12     21.74 o
   3   0  39        2.82       -4.83     19.32 o
   4   0  39      465.44      568.32     52.00 o
   5   0  39        8.92       42.26     25.35 o
   6   0  39      171.66      189.65     36.24 o
   7   0  39        1.42        4.83     13.28 o
   8   0  39       64.06       72.45     20.53 o
   9   0  39        1.49        1.21     19.32 o
  10   0  39       20.01       -1.21     21.73 o
  11   0  39       17.17        6.04     25.35 o
   0   1  39        0.22        3.02      9.39 o
   1   1  39       45.17       60.98      8.45 o
   2   1  39      249.65      245.12     22.22 o
   3   1  39      208.73      224.31     23.07 o
   4   1  39      909.24      841.86     48.38 o
   5   1  39        0.14        1.46     41.05 o
   6   1  39      172.86      142.08     14.44 o
   7   1  39      189.19      165.10     15.30 o
   8   1  39      168.04      189.13     18.79 o
   9   1  39       22.51       13.87     19.32 o
  10   1  39        5.61       -1.14     14.92 o
  11   1  39        5.24       19.32     25.35 o
   0   2  39      307.81      276.40     20.46 o
   1   2  39      183.14      219.59     13.35 o
   2   2  39      632.92      590.21     20.47 o
   3   2  39      318.01      284.34     15.50 o
   4   2  39       68.52       66.47      9.37 o
   5   2  39      150.88      153.02     18.60 o
   6   2  39      346.05      331.44     22.58 o
   7   2  39       41.22       47.26     12.18 o
   8   2  39       32.20       29.81     13.58 o
   9   2  39        4.62       13.42     14.44 o
  10   2  39       98.04       77.89     19.64 o
  11   2  39       40.65       30.19     25.36 o
   0   3  39        1.56       -0.75     21.73 o
   1   3  39      377.61      356.47     14.42 o
   2   3  39      259.40      230.90     13.04 o
   3   3  39      486.95      463.63     19.07 o
   4   3  39      191.77      195.31     12.85 o
   5   3  39      148.07      146.20     18.83 o
   6   3  39      111.52       90.55     13.42 o
   7   3  39        4.15       33.80     11.13 o
   8   3  39       33.81       28.53     12.77 o
   9   3  39       32.33       59.48     18.57 o
  10   3  39      107.14      136.43     23.38 o
  11   3  39       52.20      113.50     36.22 o
   0   4  39      500.22      460.73     25.28 o
   1   4  39       36.36       58.97      9.15 o
   2   4  39      261.48      253.15     13.02 o
   3   4  39      199.53      189.86     13.44 o
   4   4  39       50.24       60.50     10.61 o
   5   4  39      389.86      417.79     31.75 o
   6   4  39       21.00       48.75     11.01 o
   7   4  39      105.59      120.50     15.29 o
   8   4  39        3.13       18.81     13.44 o
   9   4  39       26.36       45.82     16.52 o
  10   4  39       26.86       28.00     19.72 o
  11   4  39       12.21       55.54     35.01 o
   0   5  39      386.57      392.98     24.61 o
   1   5  39      272.20      276.83     15.06 o
   2   5  39      280.03      291.86     14.89 o
   3   5  39       99.21      100.27     11.62 o
   4   5  39       15.48       12.90     12.15 o
   5   5  39       54.58       87.46     14.51 o
   6   5  39      126.88      144.80     18.96 o
   7   5  39       86.66       94.78     15.38 o
   8   5  39        8.32       10.78     14.17 o
   9   5  39       60.22       92.73     32.00 o
  10   5  39      136.66      151.28     25.79 o
  11   5  39      101.48       83.33     38.64 o
   0   6  39      251.60      234.19     21.36 o
   1   6  39      396.74      384.73     16.92 o
   2   6  39      173.33      179.73     14.64 o
   3   6  39      161.92      156.26     14.23 o
   4   6  39       24.03       46.43     12.50 o
   5   6  39       25.78       58.96     16.92 o
   6   6  39       66.53       80.84     16.34 o
   7   6  39       63.47       56.36     18.76 o
   8   6  39       18.90       42.39     18.86 o
   9   6  39        5.41       12.07     20.01 o
  10   6  39       14.85       30.18     36.22 o
   0   7  39       28.51       45.58     15.98 o
   1   7  39       86.04       93.27     12.39 o
   2   7  39       10.36        5.54     11.31 o
   3   7  39       40.93       64.88     14.84 o
   4   7  39        2.45       13.04     15.45 o
   5   7  39        2.29       -1.77     13.22 o
   6   7  39      121.39       99.99     21.46 o
   7   7  39       26.23       39.24     21.73 o
   8   7  39       75.57      113.44     23.50 o
   9   7  39        0.29      -25.35     32.60 o
  10   7  39        2.44       28.98     39.84 o
   0   8  39       54.30       41.66     17.52 o
   1   8  39      105.50      107.40     13.83 o
   2   8  39       30.19        2.11     20.85 o
   3   8  39       44.57       36.53     17.54 o
   4   8  39       38.33       23.24     16.60 o
   5   8  39       55.76       75.25     18.05 o
   6   8  39       65.31       57.31     14.87 o
   7   8  39        9.44       41.75     30.79 o
   8   8  39       17.33       62.78     38.64 o
   9   8  39       10.60       24.15     36.22 o
   0   9  39       12.81       19.64     22.15 o
   1   9  39        6.64       -0.52     16.03 o
   2   9  39       50.35       15.29     15.89 o
   3   9  39      209.72      221.59     24.52 o
   4   9  39       38.25       27.50     23.00 o
   5   9  39       95.25      109.83     21.01 o
   6   9  39       29.18       40.09     19.67 o
   7   9  39       42.53       51.94     21.91 o
   8   9  39        7.76      -15.35     24.91 o
   0  10  39      101.36       78.09     26.81 o
   1  10  39        5.78       -5.64     20.91 o
   2  10  39      106.67       94.41     23.15 o
   3  10  39       25.93       64.43     26.56 o
   4  10  39       38.28       26.45     20.12 o
   5  10  39        9.30        2.78     19.69 o
   6  10  39        6.53       24.22     19.81 o
   7  10  39       18.10       70.48     21.98 o
   0  11  39       20.27       -6.04     38.64 o
   1  11  39       28.70       28.48     21.50 o
   2  11  39       12.73       28.33     22.35 o
   3  11  39       40.49       59.82     38.03 o
   4  11  39       15.49       34.96     21.46 o
   5  11  39        3.11       19.36     20.92 o
   6  11  39       17.84       -2.02     22.24 o
   0  12  39        6.15       55.54     44.67 o
   1  12  39        6.19       -0.31     29.84 o
   2  12  39        2.05      -28.59     28.59 o
   3  12  39        9.19      -12.07     41.05 o
   0   0  40       81.65       66.42     16.91 o
   1   0  40        3.59       19.32     16.90 o
   2   0  40       19.92       56.75     21.73 o
   3   0  40       40.10       49.51     21.73 o
   4   0  40      414.66      344.55     42.31 o
   5   0  40      674.83      640.05     61.71 o
   6   0  40      657.58      734.34     70.17 o
   7   0  40        4.79      -13.28     13.28 o
   8   0  40      107.64      113.52     21.74 o
   9   0  40      143.84      137.69     26.57 o
  10   0  40        1.52      -21.73     21.73 o
  11   0  40       12.33       26.56     27.77 o
   0   1  40       10.27       15.70     10.24 o
   1   1  40      148.99      125.67     10.17 o
   2   1  40       75.84       67.31     15.37 o
   3   1  40      212.26      229.48     23.48 o
   4   1  40      151.42      155.05     21.35 o
   5   1  40       88.65       99.56     20.91 o
   6   1  40       86.92      120.84     19.34 o
   7   1  40        5.76       21.08     13.88 o
   8   1  40       98.09      110.62     24.15 o
   9   1  40       90.44       95.74     33.81 o
  10   1  40       23.65       29.62     17.49 o
  11   1  40        3.07       48.29     26.56 o
   0   2  40       72.88       59.30     18.72 o
   1   2  40       42.49       53.69      8.83 o
   2   2  40       51.14       64.16      8.47 o
   3   2  40      145.71      118.71      9.63 o
   4   2  40      515.62      458.32     32.82 o
   5   2  40      134.11      138.26     22.91 o
   6   2  40       59.85       70.00     13.80 o
   7   2  40       72.54       83.52     13.34 o
   8   2  40       91.88       94.66     15.30 o
   9   2  40       15.18        0.97     14.78 o
  10   2  40       18.76        6.28     16.63 o
  11   2  40       55.67       47.09     28.98 o
   0   3  40       72.74       78.08     14.92 o
   1   3  40       37.56       41.47      7.88 o
   2   3  40       16.16       12.72     10.93 o
   3   3  40      420.51      409.82     17.81 o
   4   3  40      209.08      233.36     13.97 o
   5   3  40       63.30       95.40     12.59 o
   6   3  40       75.88       68.80     18.22 o
   7   3  40        8.55        8.20     15.09 o
   8   3  40       33.07       27.80     15.30 o
   9   3  40       51.68       65.19     20.53 o
  10   3  40       84.09      114.72     30.19 o
   0   4  40      163.37      204.67     20.91 o
   1   4  40     1079.46      981.42     29.08 o
   2   4  40      108.05       95.97      9.58 o
   3   4  40        6.40        2.44      9.06 o
   4   4  40      255.71      275.56     16.16 o
   5   4  40       78.13       86.65     13.83 o
   6   4  40      140.30      162.56     27.50 o
   7   4  40       35.61       17.27     12.42 o
   8   4  40       24.33       15.63     13.12 o
   9   4  40       80.97       85.58     28.99 o
  10   4  40       19.02        3.75     22.34 o
  11   4  40       86.20       80.91     36.23 o
   0   5  40      205.73      159.69     28.53 o
   1   5  40       76.95       90.63     10.75 o
   2   5  40      145.10      120.38     12.99 o
   3   5  40       60.67       79.65     10.17 o
   4   5  40       92.85       55.47     13.79 o
   5   5  40       13.33       22.72     15.06 o
   6   5  40      106.97      125.94     14.48 o
   7   5  40        8.20      -17.92     19.59 o
   8   5  40      128.65       99.12     24.50 o
   9   5  40       37.22       54.86     20.01 o
  10   5  40       41.78       61.35     22.04 o
   0   6  40      201.36      198.80     19.73 o
   1   6  40       72.72       98.21     11.51 o
   2   6  40       85.35       81.21     11.39 o
   3   6  40        2.35       31.08     10.87 o
   4   6  40       63.20       60.03     12.33 o
   5   6  40       66.83       63.47     18.04 o
   6   6  40       49.85       50.66     15.28 o
   7   6  40       44.52       45.32     17.64 o
   8   6  40      109.83      107.12     22.87 o
   9   6  40       61.11       36.06     29.58 o
[truncated: 60,470 more chars]
